# Supplementary material for: Interplay between autotrophic and heterotrophic prokaryotic metabolism in the bathypelagic realm revealed by metatranscriptomic analyses
Source: Microbiome. 2023 Nov 4;11:239. doi: 10.1186/s40168-023-01688-7 (PMC10625248; doi:10.1186/s40168-023-01688-7)
Supplement: Supplementary file 3 — Additional file 2: Table S1. Physicochemical and biological characteristics of the LSW at the sampling location. [file 40168_2023_1688_MOESM2_ESM.xlsx]

## Sheet: Sheet1
Table S1. Physicochemical and biological characteristics of the LSW at the sampling location. Abreviations: Press,
Pressure; DOC, Dissolved organic carbon; DIC, Dissolved inorganic carbon; AOU, Apparent oxygen utilization;
PAR, Photosynthetically active radiation; PA, prokaryotic abundance; HNA, High nucleic acid content cells.
Sampling Date	02.07.2012
Water mass	Labrador Sea Water
Latitude [oN]	50.8565
Longitude [oE]	331.144
Press [decibar]	1999.08
Temperature [oC]	3.3616
Salinity	34.9171
Sigma-Theta [kg/m3]	27.8001
DOC [µmol/L]	48.7385
DIC [µmol/L]	2209
Oxygen [µmol/kg]	274.258
AOU [µmol/kg]	48.41
Par, Spar	0.049, 105.43
PO4 [µmol/L]	1.13627
Si [µmol/L]	12.38
NH4 [µmol/L]	0.0893148
NO2 [µmol/L]	0.012
NO3 [µmol/L]	17.2794
Leucine incorporation [nmol/m3/d]	0.734381
PA [cell/ml]	53060.4
HNA(%)	58.0199
