# Supplementary material for: Interplay between autotrophic and heterotrophic prokaryotic metabolism in the bathypelagic realm revealed by metatranscriptomic analyses
Source: Microbiome. 2023 Nov 4;11:239. doi: 10.1186/s40168-023-01688-7 (PMC10625248; doi:10.1186/s40168-023-01688-7)
Supplement: Supplementary file 4 — Additional file 3: Table S2. Normalized transcript abundance from microbial communities in non-amended (control) and amended (Thiosulfate, Thiosulfate+DOM) communities. [file 40168_2023_1688_MOESM3_ESM.xls]

## Sheet: all_genes_table
Table S2. Normalized transcript abundance from microbial communities in non-amended (control) and amended (Thiosulfate,
Thiosulfate+DOM) communities. Transcript abundance from the original Labrador Sea Water prokaryotic community
(LSW comm.) is also shown. T1: Gene expression profiling determined after 1 h incubation in the dark at in situ
temperature. T72: Gene expression profiling after 72h incubation. Fold changes between treatments and control at T1 and T72.
	Transcript abundance							Fold changes
Expressed genes	Control, T1	Thiosulfate, T1	Thiosulfate +	Control, T72	Thiosulfate,	Thiosulfate +	LSW	Thiosulfate T1 vs control T1	Thiosulfate + DOM T1 vs control T1	Thiosulfate T72 vs control T72	Thiosulfate + DOM T72 vs control T72
(KEGG identifiers)			DOM, T1		T72	DOM, T72	Sample					Sulfur metabolism, carbon fixation and energy generation	Pathway
KOs	S1	S2	S3	S4	S5	S6	S7
K00380	182.826	102.202	173.728	142.856	169.114	384.343	109.612	0.559013	0.950236	1.18381	2.69043	cysJ; sulfite reductase (NADPH) flavoprotein alpha-component [EC:1.8.1.2]	Sulfur metabolism / Assimilatory sulfate reduction, sulfate => H2S
K00381	162.284	155.591	165.254	149.713	169.114	339.719	92.6302	0.95876	1.0183	1.12959	2.26914	cysI; sulfite reductase (NADPH) hemoprotein beta-component [EC:1.8.1.2]	Sulfur metabolism / Assimilatory sulfate reduction, sulfate => H2S
K00390	312.243	257.794	329.095	305.139	223.283	349.795	276.347	0.82562	1.05397	0.73174	1.14635	cysH; phosphoadenosine phosphosulfate reductase [EC:1.8.4.8 1.8.4.10]	Sulfur metabolism / Assimilatory sulfate reduction, sulfate => H2S
K00394	1437.96	1645.91	1680.78	1606.84	2260.57	1432.29	1060.62	1.14462	1.16887	1.40684	0.891371	aprA; adenylylsulfate reductase, subunit A [EC:1.8.99.2]	Sulfur metabolism / Dissimilatory sulfate reduction, sulfate => H2S
K00395	343.056	411.86	491.523	451.423	469.026	392.98	456.976	1.20056	1.43278	1.03899	0.870535	aprB; adenylylsulfate reductase, subunit B [EC:1.8.99.2]	Sulfur metabolism / Dissimilatory sulfate reduction, sulfate => H2S
K00956	100.657	59.4908	139.83	153.141	109.66	303.732	74.1042	0.591025	1.38917	0.716069	1.98335	cysN; sulfate adenylyltransferase subunit 1 [EC:2.7.7.4]	Sulfur metabolism / Assimilatory sulfate reduction, sulfate => H2S
K00957	127.362	93.0498	182.203	127.999	138.726	405.935	86.4548	0.730592	1.43059	1.08381	3.17141	cysD; sulfate adenylyltransferase subunit 2 [EC:2.7.7.4]	Sulfur metabolism / Assimilatory sulfate reduction, sulfate => H2S
K00958	318.405	344.742	422.315	470.852	532.443	521.094	358.17	1.08271	1.32634	1.13081	1.10671	sat, met3; sulfate adenylyltransferase [EC:2.7.7.4]	Sulfur metabolism / Assimilatory sulfate reduction, sulfate => H2S
K01738	480.689	388.979	508.472	503.994	581.328	1662.61	486.308	0.80921	1.0578	1.15344	3.29886	cysK; cysteine synthase [EC:2.5.1.47]	Sulfur metabolism / Amino acid metabolism
K02439	32.8676	25.9319	21.1864	25.1426	39.636	18.7133	33.9644	0.78898	0.644596	1.57645	0.744289	glpE; thiosulfate sulfurtransferase [EC:2.8.1.1]	Sulfur metabolism
K17222	16.4338	59.4908	52.2597	58.285	110.981	73.4138	44.7713	3.62003	3.18001	1.9041	1.25957	soxA; L-cysteine S-thiosulfotransferase [EC:2.8.5.2]	Sulfur metabolism / Thiosulfate oxidation by SOX complex, thiosulfate => sulfate
K17223	12.3254	16.7795	15.5367	38.8567	52.848	50.382	33.9644	1.36138	1.26054	1.36007	1.29661	soxX; L-cysteine S-thiosulfotransferase [EC:2.8.5.2]	Sulfur metabolism / Thiosulfate oxidation by SOX complex, thiosulfate => sulfate
K17224	14.3796	56.44	42.3727	92.5704	142.69	116.598	101.893	3.92501	2.94672	1.54142	1.25957	soxB; S-sulfosulfanyl-L-cysteine sulfohydrolase [EC:3.1.6.20]	Sulfur metabolism / Thiosulfate oxidation by SOX complex, thiosulfate => sulfate
K17225	125.308	144.914	173.728	106.284	225.925	107.962	245.47	1.15646	1.38641	2.12566	1.01578	soxC; sulfane dehydrogenase subunit SoxC	Sulfur metabolism / Thiosulfate oxidation by SOX complex, thiosulfate => sulfate
K17226	67.7895	68.6433	70.6212	76.5706	162.508	84.9297	47.8589	1.01259	1.04177	2.12232	1.10917	soxY; sulfur-oxidizing protein SoxY	Sulfur metabolism / Thiosulfate oxidation by SOX complex, thiosulfate => sulfate
K17227	10.2711	19.8303	35.3106	29.7139	26.424	34.5477	13.8945	1.93068	3.43785	0.889279	1.16268	soxZ; sulfur-oxidizing protein SoxZ	Sulfur metabolism / Thiosulfate oxidation by SOX complex, thiosulfate => sulfate
K17229	8.21691	36.6098	11.2994	13.7141	60.7752	77.7323	30.8767	4.45542	1.37514	4.43157	5.66804	fccB; sulfide dehydrogenase [flavocytochrome c] flavoprotein chain [EC:1.8.2.3]	Sulfur metabolism / sulfide-cytochrome-c reductase (flavocytochrome c)
K11180	178.718	221.184	282.485	133.713	330.3	200.089	104.981	1.23762	1.58062	2.47022	1.49641	dsrA; dissimilatory sulfite reductase alpha subunit [EC:1.8.99.5]	Sulfur metabolism / Dissimilatory sulfate reduction, sulfate => H2S
K11181	28.7592	91.5244	80.5081	28.5711	89.8416	70.5349	27.7891	3.18244	2.79939	3.14449	2.46875	dsrB; dissimilatory sulfite reductase beta subunit [EC:1.8.99.5]	Sulfur metabolism / Dissimilatory sulfate reduction, sulfate => H2S
K16012	0	0	4.23727	2.28569	5.2848	21.5923	4.63151			2.31213	9.44674	cydC; ATP-binding cassette, subfamily C, bacterial CydC	ABC transporters / ABC-type cysteine exporter
K16013	2.05423	0	4.23727	3.42853	1.3212	14.3949	7.71918		2.06271	0.385354	4.19855	cydD; ATP-binding cassette, subfamily C, bacterial CydD	ABC transporters / ABC-type cysteine exporter
K03321	106.82	114.405	137.005	155.427	161.186	159.783	81.8233	1.07101	1.28258	1.03706	1.02803	TC.SULP; sulfate permease, SulP family	Sulfur metabolism / Transporter
K07112	47.2472	117.456	107.344	142.856	170.435	155.465	108.069	2.48599	2.27197	1.19306	1.08826	YeeE/YedE family protein, thiosulfate uptake protein	Sulfur metabolism / Transporter
K01601	1875.51	2199.64	2029.65	2660.54	2253.97	1903	3086.13	1.17282	1.08219	0.847183	0.715269	rbcL, cbbL; ribulose-bisphosphate carboxylase large chain [EC:4.1.1.39]	Carbon fixation / Calvin cycle
K01602	84.2233	102.202	83.333	111.999	110.981	67.6559	138.945	1.21347	0.989429	0.990911	0.604077	rbcS, cbbS; ribulose-bisphosphate carboxylase small chain [EC:4.1.1.39]	Carbon fixation / Calvin cycle
K00174	887.426	1159.31	1231.63	1398.84	1677.92	1305.61	1224.26	1.30637	1.38787	1.19951	0.933354	korA, oorA, oforA; 2-oxoglutarate/2-oxoacid ferredoxin oxidoreductase subunit alpha [EC:1.2.7.3 1.2.7.11]	Citrate cycle (TCA cycle) / Reductive citrate cycle (Arnon-Buchanan cycle)
K00175	731.305	1025.07	1062.14	1277.7	1285.53	1225	1397.17	1.4017	1.45239	1.00613	0.958757	korB, oorB, oforB; 2-oxoglutarate/2-oxoacid ferredoxin oxidoreductase subunit beta [EC:1.2.7.3 1.2.7.11]	Citrate cycle (TCA cycle) / Reductive citrate cycle (Arnon-Buchanan cycle)
K00177	0	1.52541	0	1.14284	1.3212					1.15606	0	korC, oorC; 2-oxoglutarate ferredoxin oxidoreductase subunit gamma [EC:1.2.7.3]	Citrate cycle (TCA cycle) / Reductive citrate cycle (Arnon-Buchanan cycle)
K00234	65.7353	42.7114	22.5988	41.1424	15.8544	18.7133	23.1575	0.649748	0.343785	0.385354	0.454843	SDHA, SDH1; succinate dehydrogenase (ubiquinone) flavoprotein subunit [EC:1.3.5.1]	Citrate cycle (TCA cycle)
K00235	26.705	15.2541	22.5988	15.9998	18.4968	8.63692	35.5082	0.571207	0.846239	1.15606	0.539814	SDHB, SDH2; succinate dehydrogenase (ubiquinone) iron-sulfur subunit [EC:1.3.5.1]	Citrate cycle (TCA cycle)
K00239	1115.45	962.531	1259.88	1022.85	1162.66	1419.33	912.407	0.862912	1.12949	1.13669	1.38763	sdhA, frdA; succinate dehydrogenase / fumarate reductase, flavoprotein subunit [EC:1.3.5.1 1.3.5.4]	Citrate cycle (TCA cycle) / Reductive citrate cycle (Arnon-Buchanan cycle)
K00240	517.665	555.248	533.896	644.564	492.807	608.903	461.607	1.0726	1.03135	0.764559	0.944674	sdhB, frdB; succinate dehydrogenase / fumarate reductase, iron-sulfur subunit [EC:1.3.5.1 1.3.5.4]	Citrate cycle (TCA cycle) / Reductive citrate cycle (Arnon-Buchanan cycle)
K00241	355.381	411.86	418.077	509.708	471.668	511.018	301.048	1.15892	1.17642	0.925369	1.00257	sdhC, frdC; succinate dehydrogenase / fumarate reductase, cytochrome b subunit	Citrate cycle (TCA cycle) / Reductive citrate cycle (Arnon-Buchanan cycle)
K00242	32.8676	24.4065	50.8472	38.8567	51.5268	82.0508	27.7891	0.742569	1.54703	1.32607	2.11162	sdhD, frdD; succinate dehydrogenase / fumarate reductase, membrane anchor subunit	Citrate cycle (TCA cycle) / Reductive citrate cycle (Arnon-Buchanan cycle)
K00244	221.857	237.963	281.072	298.282	328.979	280.7	202.243	1.0726	1.26691	1.10291	0.941055	frdA; fumarate reductase flavoprotein subunit [EC:1.3.5.4]	Citrate cycle (TCA cycle) / Reductive citrate cycle (Arnon-Buchanan cycle)
K00245	65.7353	53.3892	107.344	90.2847	107.017	86.3692	52.4904	0.812185	1.63298	1.18533	0.956632	frdB; fumarate reductase iron-sulfur subunit [EC:1.3.5.4]	Citrate cycle (TCA cycle) / Reductive citrate cycle (Arnon-Buchanan cycle)
K00246	8.21691	4.57622	11.2994	5.71422	17.1756	7.19743	4.63151	0.556927	1.37514	3.00576	1.25957	frdC; fumarate reductase subunit C	Citrate cycle (TCA cycle) / Reductive citrate cycle (Arnon-Buchanan cycle)
K00247	18.488	6.10163	14.1242	10.2856	35.6724	7.19743	16.9822	0.330031	0.763966	3.46819	0.699759	frdD; fumarate reductase subunit D	Citrate cycle (TCA cycle) / Reductive citrate cycle (Arnon-Buchanan cycle)
K15230	0	0	2.82485	5.71422	38.3148	5.75795				6.70516	1.00765	aclA; ATP-citrate lyase alpha-subunit [EC:2.3.3.8]	Citrate cycle (TCA cycle) / Reductive citrate cycle (Arnon-Buchanan cycle)
K15231	0	0	1.41242	23.9997	29.0664	44.6241				1.21111	1.85936	aclB; ATP-citrate lyase beta-subunit [EC:2.3.3.8]	Citrate cycle (TCA cycle) / Reductive citrate cycle (Arnon-Buchanan cycle)
K01958	78.0606	86.9482	57.9094	59.4279	58.1328	61.8979	71.0165	1.11385	0.741851	0.978207	1.04156	pyruvate carboxylase [EC:6.4.1.1]	Citrate cycle (TCA cycle) / Reductive citrate cycle (Arnon-Buchanan cycle) / Anaplerotic CO2 assimilation
K01959	10.2711	18.3049	11.2994	10.2856	11.8908	12.9554	10.8069	1.78217	1.10011	1.15606	1.25957	pycA; pyruvate carboxylase subunit A [EC:6.4.1.1]	Citrate cycle (TCA cycle) / Reductive citrate cycle (Arnon-Buchanan cycle) / Anaplerotic CO2 assimilation
K01960	104.766	138.812	132.768	203.426	183.647	145.388	84.911	1.32498	1.26728	0.902768	0.714697	pycB; pyruvate carboxylase subunit B [EC:6.4.1.1]	Citrate cycle (TCA cycle) / Reductive citrate cycle (Arnon-Buchanan cycle) / Anaplerotic CO2 assimilation
K01595	117.091	74.7449	122.881	87.999	64.7388	305.171	55.5781	0.638349	1.04945	0.735676	3.46789	ppc; phosphoenolpyruvate carboxylase [EC:4.1.1.31]	Pyruvate metabolism / Reductive citrate cycle (Arnon-Buchanan cycle) / Anaplerotic CO2 assimilation
K06281	30.8134	50.3384	63.5591	28.5711	104.375	46.0636	3.08767	1.63365	2.06271	3.65316	1.61224	hyaB, hybC; hydrogenase large subunit [EC:1.12.99.6]	Periplasmic hydrogen oxidation
K06282	86.2776	48.813	28.2485	41.1424	62.0964	30.2292	15.4384	0.565767	0.327414	1.5093	0.734746	hyaA, hybO; hydrogenase small subunit [EC:1.12.99.6]	Periplasmic hydrogen oxidation
												Glucose and acetate metabolism
K02777	4.10845	3.05081	4.23727	12.5713	0	86.3692	0	0.742569	1.03135	0	6.87036	crr; sugar PTS system EIIA component [EC:2.7.1.-]	Carbohydrate metabolism / Carbohydrate transport
K02779	2.05423	12.2033	39.5479	12.5713	23.7816	1695.72	0	5.94055	19.2519	1.89174	134.888	ptsG; glucose PTS system EIICB or EIICBA component [EC:2.7.1.199]	Carbohydrate metabolism / Carbohydrate transport / Glucose-specific II component
K08483	59.5726	73.2195	79.0957	99.4274	126.835	414.572	55.5781	1.22908	1.32772	1.27566	4.1696	ptsI; phosphoenolpyruvate-protein phosphotransferase (PTS system enzyme I) [EC:2.7.3.9]	Phosphotransferase system (PTS) / Carbohydrate transport
K17315	1616.68	1439.98	1519.77	1153.13	1751.91	1852.62	952.547	0.890706	0.940056	1.51927	1.6066	gtsA, glcE; glucose/mannose transport system substrate-binding protein	ABC transporters / Saccharide transporter
K17316	24.6507	19.8303	39.5479	17.1427	51.5268	151.146	16.9822	0.80445	1.60433	3.00576	8.81696	gtsB, glcF; glucose/mannose transport system permease protein	ABC transporters / Saccharide transporter
K17317	10.2711	7.62703	25.4236	21.714	21.1392	125.235	30.8767	0.742569	2.47525	0.973527	5.76748	gtsC, glcG; glucose/mannose transport system permease protein	ABC transporters / Saccharide transporter
K00845	20.5423	19.8303	26.836	22.8569	33.03	15.8344	16.9822	0.96534	1.30638	1.44508	0.692761	glk; glucokinase [EC:2.7.1.2]	Glycolysis (Embden-Meyerhof pathway)
K25026	34.9219	45.7622	52.2597	55.9994	99.09	54.7005	64.8411	1.31042	1.49647	1.76948	0.976806	glk; glucokinase [EC:2.7.1.2]	Glycolysis (Embden-Meyerhof pathway), glucose => pyruvate
K19337	8.21691	18.3049	15.5367	34.2853	10.5696	115.159	1.54384	2.22771	1.89082	0.308283	3.35884	hexR; RpiR family transcriptional regulator, carbohydrate utilization regulator	Glucose metabolism transcription factor
K02024	0	0	16.9491	0	10.5696	200.089	0					lamB; maltoporin	Transporter / maltose outer membrane channel
K10108	0	3.05081	12.7118	0	3.9636	123.796	0					malE; maltose/maltodextrin transport system substrate-binding protein	Carbohydrate uptake ABC transporter
K10110	0	0	0	1.14284	0	12.9554	0			0	11.3361	malG; maltose/maltodextrin transport system permease protein	Carbohydrate uptake ABC transporter
K10111	43.1388	45.7622	38.1354	60.5707	81.9144	132.433	66.385	1.06081	0.884017	1.35238	2.18642	malK, mtlK, thuK; multiple sugar transport system ATP-binding protein [EC:7.5.2.-]	Carbohydrate uptake ABC transporter
K10112	168.447	196.777	199.152	220.569	264.24	428.967	242.382	1.16819	1.18228	1.19799	1.94482	msmX, msmK, malK, sugC, ggtA, msiK; multiple sugar transport system ATP-binding protein [EC:7.5.2.-]	Carbohydrate uptake ABC transporter
K01176	152.013	173.896	193.502	201.141	252.349	280.7	135.858	1.14396	1.27293	1.25459	1.39554	AMY, amyA, malS; alpha-amylase [EC:3.2.1.1]	Carbohydrate metabolism
K05349	94.4945	152.541	151.129	103.999	128.156	151.146	166.734	1.61428	1.59935	1.23229	1.45334	bglX; beta-glucosidase [EC:3.2.1.21]	Carbohydrate metabolism / periplasmic beta-glucosidase
K05350	10.2711	10.6778	16.9491	12.5713	9.2484	20.1528	13.8945	1.0396	1.65017	0.735676	1.60308	bglB; beta-glucosidase [EC:3.2.1.21]	Carbohydrate metabolism
K14393	1834.43	1888.45	1830.5	758.848	1043.75	938.545	1333.87	1.02945	0.997861	1.37544	1.2368	actP; cation/acetate symporter	Electrochemical potential-driven transporter / Acetate permease
K00925	39.0303	67.1179	48.0224	55.9994	44.9208	374.267	60.2096	1.71963	1.23039	0.802166	6.68341	ackA; acetate kinase [EC:2.7.2.1]	Carbon metabolism / Phosphotransferase
K13788	22.5965	21.3557	19.7739	14.857	2.6424	70.5349	1.54384	0.945088	0.875088	0.177856	4.74759	pta; phosphate acetyltransferase [EC:2.3.1.8]	Carbon metabolism / Phosphate acetyltransferase-acetate kinase pathway, acetyl-CoA => acetate
K15269	4.10845	0	0	0	9.2484	15.8344	4.63151	0	0			2.A.7.3 The 10 TMS Drug/Metabolite Exporter (DME) Family
K12340	201.314	170.846	282.485	212.569	221.962	880.966	166.734	0.848651	1.4032	1.04419	4.14438	tolC, bepC, cyaE, raxC, sapF, rsaF, hasF; outer membrane protein	Bacterial secretion system
K12543	51.3557	62.5417	48.0224	34.2853	71.3448	198.649	52.4904	1.21781	0.935094	2.08091	5.794	lapE; outer membrane protein, adhesin transport system	Type I secretion system
K16076	55.4641	13.7287	22.5988	39.9995	47.5632	129.554	10.8069	0.247523	0.407448	1.18909	3.23888	nmpC, ompD; outer membrane porin protein LC	Transporters / Pores ion channels
												Energy reserve and utilization
K00208	193.097	222.709	240.112	279.997	319.73	313.808	285.61	1.15335	1.24348	1.14191	1.12076	fabI; enoyl-[acyl-carrier protein] reductase I [EC:1.3.1.9 1.3.1.10]	Fatty acid biosynthesis
K00209	32.8676	42.7114	42.3727	84.5705	52.848	220.241	18.526	1.2995	1.28919	0.624899	2.60424	fabV, ter; enoyl-[acyl-carrier protein] reductase / trans-2-enoyl-CoA reductase (NAD+) [EC:1.3.1.9 1.3.1.44]	Fatty acid biosynthesis
K00507	156.121	228.811	218.926	318.853	254.991	348.356	177.541	1.4656	1.40228	0.799714	1.09253	SCD, desC; stearoyl-CoA desaturase (Delta-9 desaturase) [EC:1.14.19.1]	Biosynthesis of unsaturated fatty acids
K00574	279.375	359.996	460.45	409.138	327.657	545.566	166.734	1.28858	1.64814	0.800848	1.33345	cfa; cyclopropane-fatty-acyl-phospholipid synthase [EC:2.1.1.79]	Lipid metabolism
K00632	786.769	672.704	723.161	766.848	784.792	941.424	623.71	0.855021	0.919152	1.0234	1.22765	fadA, fadI; acetyl-CoA acyltransferase [EC:2.3.1.16]	Fatty acid degradation / beta-Oxidation
K00647	158.176	128.134	145.48	169.141	206.107	164.102	97.2617	0.810076	0.919735	1.21855	0.970206	fabB; 3-oxoacyl-[acyl-carrier-protein] synthase I [EC:2.3.1.41]	Fatty acid biosynthesis, elongation
K00655	53.4099	85.4228	84.7454	108.57	142.69	120.917	94.174	1.59938	1.5867	1.31426	1.11372	plsC; 1-acyl-sn-glycerol-3-phosphate acyltransferase [EC:2.3.1.51]	Glycerolipid metabolism
K00864	67.7895	129.66	110.169	97.1417	153.259	139.63	81.8233	1.91268	1.62516	1.57769	1.43739	glpK, GK; glycerol kinase [EC:2.7.1.30]	Glycerolipid metabolism
K00901	12.3254	30.5081	18.3615	10.2856	9.2484	20.1528	35.5082	2.47523	1.48973	0.89916	1.95932	dgkA, DGK; diacylglycerol kinase (ATP) [EC:2.7.1.107]	Glycerolipid metabolism
K00995	47.2472	56.44	53.6721	61.7136	75.3084	102.204	61.7535	1.19457	1.13598	1.22029	1.6561	pgsA, PGS1; CDP-diacylglycerol---glycerol-3-phosphate 3-phosphatidyltransferase [EC:2.7.8.5]	Glycerophospholipid metabolism / Cardiolipin biosynthesis
K01046	69.8437	48.813	69.2087	84.5705	56.8116	266.305	30.8767	0.698889	0.990908	0.671766	3.14891	lip, TGL2; triacylglycerol lipase [EC:3.1.1.3]	Glycerolipid metabolism
K01095	12.3254	16.7795	18.3615	18.2855	18.4968	35.9872	23.1575	1.36138	1.48973	1.01155	1.96807	pgpA; phosphatidylglycerophosphatase A [EC:3.1.3.27]	Glycerophospholipid metabolism
K01613	172.555	210.506	194.914	137.141	178.362	175.617	217.681	1.21994	1.12958	1.30057	1.28056	psd, PISD; phosphatidylserine decarboxylase [EC:4.1.1.65]	Glycerophospholipid metabolism / Phosphatidylethanolamine (PE) biosynthesis, PA => PS => PE
K08744	16.4338	18.3049	21.1864	17.1427	42.2784	27.3503	26.2452	1.11385	1.28919	2.46627	1.59545	CRLS; cardiolipin synthase (CMP-forming) [EC:2.7.8.41]	Glycerophospholipid metabolism
K00700	32.8676	54.9146	76.2709	46.8566	44.9208	129.554	41.6836	1.67078	2.32055	0.958686	2.7649	GBE1, glgB; 1,4-alpha-glucan branching enzyme [EC:2.4.1.18]	Starch and sucrose metabolism
K00703	32.8676	32.0335	29.6609	57.1422	39.636	95.0061	30.8767	0.974622	0.902434	0.693638	1.66263	glgA; starch synthase [EC:2.4.1.21]	Starch and sucrose metabolism
K00705	22.5965	36.6098	52.2597	11.4284	21.1392	73.4138	12.3507	1.62015	2.31273	1.8497	6.42378	malQ; 4-alpha-glucanotransferase [EC:2.4.1.25], amylomaltase	Starch and sucrose metabolism
K00975	22.5965	32.0335	63.5591	57.1422	18.4968	218.802	41.6836	1.41763	2.81278	0.323698	3.82908	glgC; glucose-1-phosphate adenylyltransferase [EC:2.7.7.27]	Starch and sucrose metabolism / Glycogen biosynthesis, glucose-1P => glycogen
												Nitrogen and phosphorus metabolism
K11959	688.166	925.922	1105.93	572.565	529.801	1101.21	745.673	1.34549	1.60706	0.925312	1.92329	urtA; urea transport system substrate-binding protein	ABC transporters / High-affinity urea permease
K09969	10113	11111.1	11264.1	8403.33	7599.54	9588.42	12698.1	1.09869	1.11383	0.904348	1.14103	aapJ, bztA; general L-amino acid transport system substrate-binding protein	ABC-type polar-amino-acid transporter
K09970	69.8437	125.083	141.242	92.5704	125.514	175.617	109.612	1.7909	2.02226	1.35588	1.89712	aapQ, bztB; general L-amino acid transport system permease protein	ABC-type polar-amino-acid transporter
K09971	45.193	47.2876	55.0845	63.9993	88.5204	192.891	57.1219	1.04635	1.21887	1.38315	3.01396	aapM, bztC; general L-amino acid transport system permease protein	ABC-type polar-amino-acid transporter
K09972	131.471	109.829	158.191	122.284	126.835	259.108	131.226	0.835391	1.20325	1.03722	2.1189	aapP, bztD; general L-amino acid transport system ATP-binding protein [EC:7.4.2.1]	ABC-type polar-amino-acid transporter
K10022	96.5487	100.677	201.977	94.8561	62.0964	197.21	137.401	1.04276	2.09197	0.654638	2.07904	aotJ; arginine/ornithine transport system substrate-binding protein	ABC-type polar-amino-acid transporter
K10023	6.16268	9.15244	18.3615	5.71422	18.4968	40.3056	7.71918	1.48514	2.97947	3.23698	7.05357	aotM; arginine/ornithine transport system permease protein	ABC-type polar-amino-acid transporter
K10025	22.5965	21.3557	21.1864	12.5713	22.4604	37.4267	20.0699	0.945088	0.937594	1.78664	2.97715	aotP; arginine/ornithine transport system ATP-binding protein [EC:7.4.2.1]	ABC-type polar-amino-acid transporter
K01255	301.971	430.165	416.665	503.994	454.493	778.762	401.397	1.42452	1.37982	0.901781	1.54518	CARP, pepA; leucyl aminopeptidase [EC:3.4.11.1]	Amino acid metabolism
K01940	291.7	405.758	526.834	541.708	598.503	773.004	364.345	1.39101	1.80608	1.10484	1.42698	argG, ASS1; argininosuccinate synthase [EC:6.3.4.5]	Urea cycle / Arginine biosynthesis
K01955	486.852	530.841	624.291	924.561	1010.72	1063.78	676.2	1.09036	1.2823	1.09319	1.15058	carB, CPA2; carbamoyl-phosphate synthase large subunit [EC:6.3.5.5]	Urea cycle / Alanine, aspartate and glutamate metabolism
K01956	244.453	318.81	336.157	426.281	545.655	617.54	313.399	1.30418	1.37514	1.28004	1.44867	carA, CPA1; carbamoyl-phosphate synthase small subunit [EC:6.3.5.5]	Urea cycle / Alanine, aspartate and glutamate metabolism
K01755	211.585	225.76	265.536	273.14	307.839	218.802	203.786	1.06699	1.25498	1.12704	0.801063	argH, ASL; argininosuccinate lyase [EC:4.3.2.1]	Urea cycle / Arginine biosynthesis
K03719	32.8676	30.5081	77.6833	41.1424	70.0236	191.452	60.2096	0.928212	2.36352	1.70198	4.65339	lrp; Lrp/AsnC family transcriptional regulator, leucine-responsive regulatory protein	Transcription factors / Nucleoid-associated proteins
K03721	14.3796	9.15244	8.47454	34.2853	22.4604	59.019	27.7891	0.636488	0.589345	0.655102	1.72141	tyrR; transcriptional regulator of aroF, aroG, tyrA and aromatic amino acid transport	Transcription factors
K00265	1518.07	1420.15	2001.4	2187.4	2050.5	2606.91	1321.52	0.935497	1.31838	0.937413	1.19178	gltB; glutamate synthase (NADPH) large chain [EC:1.4.1.13]	Nitrogen metabolism
K00266	425.225	457.622	622.879	710.849	734.587	1282.58	379.784	1.07619	1.46482	1.03339	1.8043	gltD; glutamate synthase (NADPH) small chain [EC:1.4.1.13]	Nitrogen metabolism
K02036	100.657	74.7449	87.5703	77.7134	120.229	179.936	49.4028	0.742569	0.869985	1.54708	2.31538	pstB; phosphate transport system ATP-binding protein [EC:7.3.2.1]	ABC transporters, prokaryotic type
K02037	6.16268	33.5589	35.3106	57.1422	59.454	172.738	13.8945	5.44551	5.72974	1.04046	3.02296	pstC; phosphate transport system permease protein	ABC transporters, prokaryotic type
K02040	199.26	154.066	185.027	262.854	181.004	741.336	69.4726	0.773191	0.928573	0.688611	2.82033	pstS; phosphate transport system substrate-binding protein	ABC transporters, prokaryotic type
K00937	39.0303	38.1352	26.836	23.9997	42.2784	44.6241	18.526	0.977065	0.687569	1.76162	1.85936	ppk1; polyphosphate kinase [EC:2.7.4.1]	Inorganic ion transport and metabolism
K01077	24.6507	45.7622	32.4857	73.142	62.0964	112.28	67.9288	1.85642	1.31784	0.848984	1.5351	E3.1.3.1, phoA, phoB; alkaline phosphatase [EC:3.1.3.1]	Inorganic ion transport and metabolism
K06217	100.657	117.456	156.779	175.998	169.114	214.484	142.033	1.16689	1.55755	0.960883	1.21867	phoH, phoL; phosphate starvation-inducible protein PhoH and related proteins	Signal transduction mechanisms
K01524	34.9219	35.0843	49.4348	36.571	58.1328	96.4456	23.1575	1.00465	1.41558	1.58959	2.63722	ppx-gppA; exopolyphosphatase / guanosine-5'-triphosphate,3'-diphosphate pyrophosphatase [EC:3.6.1.11 3.6.1.40]	Inorganic ion transport and metabolism
												Stress and virulence
K00383	69.8437	71.6941	63.5591	86.8562	42.2784	208.726	66.385	1.02649	0.910018	0.486763	2.40312	GSR, gor; glutathione reductase (NADPH) [EC:1.8.1.7]	Glutathione metabolism / oxidative stress
K01920	45.193	42.7114	40.9603	41.1424	60.7752	228.878	40.1397	0.945088	0.906341	1.47719	5.56308	gshB; glutathione synthase [EC:6.3.2.3]	Glutathione metabolism
K03087	246.507	273.048	313.558	116.57	155.902	287.897	364.345	1.10767	1.272	1.33741	2.46974	rpoS; RNA polymerase nonessential primary-like sigma factor	Transcription machinery / The rpoS gene product: sigma 38
K03386	100.657	187.625	182.203	285.711	144.011	574.355	219.225	1.864	1.81013	0.504043	2.01027	PRDX2_4, ahpC; peroxiredoxin 2/4 [EC:1.11.1.24]	Oxidative stress
K04564	482.743	408.809	566.382	759.991	450.529	1145.83	531.08	0.846845	1.17326	0.592808	1.50769	SOD2; superoxide dismutase, Fe-Mn family [EC:1.15.1.1]	Oxidative stress
K11018	0	0	0	0	1.3212	54.7005	0					tlh; thermolabile hemolysin	Bacterial toxins / Type II toxins: Membrane damaging toxins
K11065	63.6811	53.3892	83.333	60.5707	85.878	202.968	77.1918	0.838385	1.3086	1.41781	3.35092	tpx; thioredoxin-dependent peroxiredoxin [EC:1.11.1.24]	Oxidative stress
K03297	6.16268	13.7287	19.7739	30.8568	11.8908	141.07	30.8767	2.22771	3.20866	0.385354	4.57176	emrE, qac, mmr, smr; small multidrug resistance pump	Electrochemical potential-driven transporter
K07648	12.3254	6.10163	12.7118	22.8569	14.5332	90.6877	4.63151	0.495046	1.03135	0.635834	3.96763	arcB; two-component system, OmpR family, aerobic respiration control sensor histidine kinase ArcB [EC:2.7.13.3]
K07773	41.0845	35.0843	84.7454	114.284	43.5996	92.1272	67.9288	0.853955	2.06271	0.381501	0.806122	arcA; two-component system, OmpR family, aerobic respiration control protein ArcA
												Motility and communication
K02386	20.5423	12.2033	16.9491	4.57138	15.8544	28.7897	3.08767	0.594055	0.825083	3.46819	6.29783	flgA; flagellar basal body P-ring formation protein FlgA	Flagellar assembly
K02387	71.898	41.186	40.9603	33.1425	56.8116	102.204	60.2096	0.572839	0.5697	1.71416	3.08376	flgB; flagellar basal-body rod protein FlgB	Flagellar assembly
K02388	108.874	129.66	176.553	117.713	112.302	179.936	151.296	1.19091	1.62163	0.954032	1.5286	flgC; flagellar basal-body rod protein FlgC	Flagellar assembly
K02389	86.2776	77.7957	101.694	75.4277	66.06	161.223	54.0343	0.901691	1.17869	0.875805	2.13744	flgD; flagellar basal-body rod modification protein FlgD	Flagellar assembly
K02390	1094.9	1844.22	846.042	339.425	853.495	367.069	957.179	1.68436	0.772709	2.51453	1.08145	flgE; flagellar hook protein FlgE	Flagellar assembly
K02391	43.1388	91.5244	115.819	105.142	71.3448	174.178	108.069	2.12163	2.68479	0.678559	1.6566	flgF; flagellar basal-body rod protein FlgF	Flagellar assembly
K02392	121.199	164.744	173.728	181.712	118.908	165.541	157.471	1.35928	1.43341	0.654375	0.911006	flgG; flagellar basal-body rod protein FlgG	Flagellar assembly
K02393	47.2472	47.2876	57.9094	46.8566	23.7816	61.8979	47.8589	1.00085	1.22567	0.50754	1.32101	flgH; flagellar L-ring protein FlgH	Flagellar assembly
K02394	53.4099	65.5925	105.932	93.7132	75.3084	69.0954	57.1219	1.2281	1.98337	0.803605	0.737307	flgI; flagellar P-ring protein FlgI	Flagellar assembly
K02395	16.4338	25.9319	35.3106	19.4283	50.2056	76.2928	30.8767	1.57796	2.14865	2.58414	3.92688	flgJ; peptidoglycan hydrolase FlgJ	Flagellar assembly
K02396	80.1149	111.355	79.0957	139.427	87.1992	154.025	84.911	1.38994	0.987279	0.625411	1.1047	flgK; flagellar hook-associated protein 1	Flagellar assembly
K02397	16.4338	36.6098	43.7851	46.8566	39.636	44.6241	37.0521	2.22771	2.66433	0.8459	0.952354	flgL; flagellar hook-associated protein 3 FlgL	Flagellar assembly
K02398	8.21691	25.9319	39.5479	45.7138	29.0664	59.019	46.3151	3.15592	4.81298	0.635834	1.29105	flgM; negative regulator of flagellin synthesis FlgM	Flagellar assembly
K02399	28.7592	6.10163	19.7739	12.5713	1.3212	40.3056	20.0699	0.212163	0.687569	0.105097	3.20617	flgN; flagellar biosynthesis protein FlgN	Flagellar assembly
K02405	201.314	253.217	303.671	190.855	208.75	247.592	243.926	1.25782	1.50844	1.09376	1.29728	fliA, whiG; RNA polymerase sigma factor FliA	Flagellar assembly
K02406	2520.54	2857.09	3040.95	2381.69	2238.11	3158.23	1577.8	1.13352	1.20647	0.939717	1.32605	fliC, hag; flagellin	Flagellar assembly
K02407	32.8676	68.6433	72.0336	91.4275	112.302	172.738	63.2973	2.08848	2.19163	1.22832	1.88935	fliD; flagellar hook-associated protein 2	Flagellar assembly
K02408	36.9761	47.2876	45.1975	46.8566	40.9572	74.8533	58.6658	1.27887	1.22235	0.874096	1.5975	fliE; flagellar hook-basal body complex protein FliE	Flagellar assembly
K02409	47.2472	45.7622	72.0336	85.7133	56.8116	80.6113	47.8589	0.968569	1.52461	0.662809	0.940475	fliF; flagellar M-ring protein FliF	Flagellar assembly
K02410	100.657	68.6433	114.406	111.999	97.7688	83.4902	69.4726	0.681951	1.13659	0.872945	0.745457	fliG; flagellar motor switch protein FliG	Flagellar assembly
K02411	8.21691	13.7287	9.88696	25.1426	10.5696	25.9108	12.3507	1.67078	1.20325	0.420386	1.03055	fliH; flagellar assembly protein FliH	Flagellar assembly
K02412	96.5487	111.355	105.932	82.2848	145.332	109.401	58.6658	1.15335	1.09718	1.76621	1.32954	fliI; flagellum-specific ATP synthase [EC:7.4.2.8]	Flagellar assembly
K02413	2.05423	3.05081	1.41242	9.14275	15.8544	2.87897	1.54384	1.48514	0.687569	1.73409	0.314891	fliJ; flagellar protein FliJ	Flagellar assembly
K02414	30.8134	16.7795	36.723	21.714	34.3512	50.382	23.1575	0.544551	1.19179	1.58198	2.32025	fliK; flagellar hook-length control protein FliK	Flagellar assembly
K02415	34.9219	7.62703	21.1864	44.5709	26.424	67.6559	16.9822	0.218403	0.606679	0.592853	1.51794	fliL; flagellar protein FliL	Flagellar assembly
K02416	96.5487	109.829	122.881	50.2851	99.09	119.477	80.2795	1.13755	1.27273	1.97056	2.376	fliM; flagellar motor switch protein FliM	Flagellar assembly
K02417	59.5726	54.9146	59.3218	59.4279	103.054	57.5795	78.7357	0.92181	0.99579	1.73409	0.968896	fliN; flagellar motor switch protein FliN	Flagellar assembly
K02418	26.705	33.5589	22.5988	38.8567	67.3812	51.8215	47.8589	1.25666	0.846239	1.73409	1.33366	fliO, fliZ; flagellar protein FliO/FliZ	Flagellar assembly
K02419	4.10845	9.15244	15.5367	22.8569	18.4968	27.3503	24.7014	2.22771	3.78163	0.809244	1.19659	fliP; flagellar biosynthesis protein FliP	Flagellar assembly
K02420	4.10845	13.7287	8.47454	1.14284	34.3512	27.3503	6.17535	3.34156	2.06271	30.0576	23.9317	fliQ; flagellar biosynthesis protein FliQ	Flagellar assembly
K02421	36.9761	41.186	39.5479	41.1424	55.4904	86.3692	61.7535	1.11385	1.06955	1.34874	2.09928	fliR; flagellar biosynthesis protein FliR	Flagellar assembly
K02422	36.9761	41.186	39.5479	41.1424	55.4904	86.3692	61.7535	1.11385	1.06955	1.34874	2.09928	fliS; flagellar secretion chaperone FliS	Flagellar assembly
K02556	92.4402	111.355	129.943	101.713	125.514	120.917	120.419	1.20461	1.4057	1.234	1.1888	motA; chemotaxis protein MotA	Signal transduction
K02557	119.145	134.236	159.604	129.141	130.799	143.949	216.137	1.12666	1.33957	1.01283	1.11466	motB; chemotaxis protein MotB	Signal transduction
K03407	106.82	97.626	156.779	90.2847	71.3448	177.057	89.5425	0.913932	1.4677	0.79022	1.9611	cheA; two-component system, chemotaxis family, sensor kinase CheA [EC:2.7.13.3]	Signal transduction
K03408	45.193	32.0335	25.4236	42.2852	31.7088	87.8087	44.7713	0.708816	0.562557	0.749879	2.07658	cheW; purine-binding chemotaxis protein CheW	Signal transduction
K03409	10.2711	4.57622	35.3106	31.9996	15.8544	25.9108	35.5082	0.445542	3.43785	0.495455	0.809721	cheX; chemotaxis protein CheX	Signal transduction
K03413	141.742	91.5244	129.943	98.2846	81.9144	128.114	95.7179	0.645712	0.916759	0.833441	1.3035	cheY; two-component system, chemotaxis family, chemotaxis protein CheY	Signal transduction
K03414	78.0606	76.2703	53.6721	59.4279	44.9208	76.2928	33.9644	0.977065	0.687569	0.755887	1.28379	cheZ; chemotaxis protein CheZ	Signal transduction
K03415	26.705	39.6606	63.5591	28.5711	38.3148	178.496	23.1575	1.48514	2.38005	1.34103	6.24744	cheV; two-component system, chemotaxis family, chemotaxis protein CheV	Signal transduction
K07173	0	0	12.7118	2.28569	9.2484	54.7005	4.63151			4.04622	23.9317	luxS; S-ribosylhomocysteine lyase [EC:4.4.1.21]	Quorum sensing
K08321	125.308	184.574	146.892	106.284	99.09	128.114	226.944	1.47297	1.17225	0.932309	1.20539	lsrF; 3-hydroxy-5-phosphonooxypentane-2,4-dione thiolase [EC:2.3.1.245]	Quorum sensing
