# Supplementary material for: Interplay between autotrophic and heterotrophic prokaryotic metabolism in the bathypelagic realm revealed by metatranscriptomic analyses
Source: Microbiome. 2023 Nov 4;11:239. doi: 10.1186/s40168-023-01688-7 (PMC10625248; doi:10.1186/s40168-023-01688-7)
Supplement: Supplementary file 5 — Additional file 4: Table S3a. Relative taxonomic abundance of microbial communities expressing genes (presented here in form of KOs or KEGG identifiers) in non-amended (control) water sample after one hour incubation in the dark at in situ temperature i.e. T1. Table S3b. Relative taxonomic abundance of microbial communities expressing genes (presented here in form of KOs or KEGG identifiers) in thiosulfate amended water sample after one hour incubation in the dark at in situ temperature i.e. T1. Table S3c. Relative taxonomic abundance of microbial communities expressing genes (presented here in form of KOs or KEGG identifiers) in Thiosulfate+DOM amended water sample after one hour incubation in the dark at in situ temperature i.e. T1. [file 40168_2023_1688_MOESM4_ESM.xls]

## Sheet: S1_relative_abnndance_species
Table S3a. Relative taxonomic abundance of microbial communities expressing
genes (presented here in form of KOs or KEGG identifiers) in non-amended
(control) water sample after one hour incubation in the dark at in situ temperature i.e. T1.
KOs	domain	kingdom	phylum	class	order	family	genus	species	counts	relAbundByPath
K00012	cellular organisms	Bacteria	Terrabacteria group	Firmicutes	Clostridia	Eubacteriales	Clostridiaceae	Abyssisolibacter	1	0.505051
K00012	cellular organisms	Bacteria	Proteobacteria	Gammaproteobacteria	Alteromonadales	Alteromonadaceae	Alteromonas	Alteromonas mediterranea	1	0.505051
K00012	cellular organisms	Bacteria	Proteobacteria	Betaproteobacteria	Neisseriales	Chromobacteriaceae	Aquitalea	Aquitalea denitrificans	1	0.505051
K00012	cellular organisms	Bacteria	Terrabacteria group	Firmicutes	Bacilli	Bacillales	Bacillaceae	Bacillus	1	0.505051
K00012	cellular organisms	Bacteria	Proteobacteria	Gammaproteobacteria	Gammaproteobacteria incertae sedis	Candidatus Thioglobus	unclassified Candidatus Thioglobus	Candidatus Thioglobus sp. MED-G25	2	1.0101
K00012	cellular organisms	Bacteria	Terrabacteria group	Actinobacteria	Actinomycetia	Geodermatophilales	Geodermatophilaceae	Geodermatophilus	1	0.505051
K00012	cellular organisms	Bacteria	FCB group	Bacteroidetes/Chlorobi group	Bacteroidetes	Bacteroidia	Bacteroidales	Muribaculaceae	1	0.505051
K00012	cellular organisms	Bacteria	Terrabacteria group	Actinobacteria	Actinomycetia	Corynebacteriales	Mycobacteriaceae	Mycobacterium	3	1.51515
K00012	cellular organisms	Bacteria	Proteobacteria	delta/epsilon subdivisions	Deltaproteobacteria	Myxococcales	Cystobacterineae	Myxococcaceae	4	2.0202
K00012	cellular organisms	Bacteria	Nitrospinae/Tectomicrobia group	Nitrospinae	Nitrospinia	Nitrospinales	Nitrospinaceae	Nitrospina	1	0.505051
K00012	cellular organisms	Bacteria	PVC group	Verrucomicrobia	Opitutae	Puniceicoccales	Puniceicoccaceae	Pelagicoccus	1	0.505051
K00012	cellular organisms	Bacteria	PVC group	Planctomycetes	Phycisphaerae	Phycisphaerales	Phycisphaeraceae	Phycisphaera	1	0.505051
K00012	cellular organisms	Bacteria	PVC group	Verrucomicrobia	Verrucomicrobiae	Verrucomicrobiales	Verrucomicrobiaceae	Prosthecobacter	1	0.505051
K00012	cellular organisms	Bacteria	Proteobacteria	Alphaproteobacteria	Hyphomicrobiales	Rhizobiaceae	Rhizobium/Agrobacterium group	Rhizobium	1	0.505051
K00012	cellular organisms	Bacteria	Proteobacteria	delta/epsilon subdivisions	Deltaproteobacteria	Deltaproteobacteria incertae sedis	SAR324 cluster	SAR324 cluster bacterium	13	6.56566
K00012	cellular organisms	Bacteria	Terrabacteria group	Firmicutes	Bacilli	Bacillales	Staphylococcaceae	Staphylococcus	4	2.0202
K00012	cellular organisms	Bacteria	Proteobacteria	Gammaproteobacteria	Alteromonadales	Shewanellaceae	Shewanella	Unclass	1	0.505051
K00012	cellular organisms	Bacteria	Proteobacteria	Alphaproteobacteria	unclassified Alphaproteobacteria	Alphaproteobacteria bacterium MarineAlpha9_Bin7	Unclass	Unclass	3	1.51515
K00012	cellular organisms	Bacteria	Terrabacteria group	Firmicutes	Bacilli	Bacillales	Unclass	Unclass	1	0.505051
K00012	cellular organisms	Bacteria	Terrabacteria group	Chloroflexi	unclassified Chloroflexi	Chloroflexi bacterium	Unclass	Unclass	4	2.0202
K00012	cellular organisms	Archaea	TACK group	Crenarchaeota	unclassified Crenarchaeota	Crenarchaeota archaeon 13_1_40CM_3_53_5	Unclass	Unclass	1	0.505051
K00012	cellular organisms	Bacteria	FCB group	Gemmatimonadetes	unclassified Gemmatimonadetes	Gemmatimonadetes bacterium	Unclass	Unclass	1	0.505051
K00012	cellular organisms	Bacteria	Acidobacteria	unclassified Acidobacteria	Acidobacteria bacterium	Unclass	Unclass	Unclass	1	0.505051
K00012	cellular organisms	Bacteria	FCB group	Bacteroidetes/Chlorobi group	Bacteroidetes	Unclass	Unclass	Unclass	7	3.53535
K00012	cellular organisms	Bacteria	FCB group	Candidatus Marinimicrobia	Candidatus Marinimicrobia bacterium	Unclass	Unclass	Unclass	1	0.505051
K00012	cellular organisms	Bacteria	Elusimicrobia	unclassified Elusimicrobia	Elusimicrobia bacterium RIFOXYB2_FULL_48_7	Unclass	Unclass	Unclass	1	0.505051
K00012	cellular organisms	Archaea	Euryarchaeota	unclassified Euryarchaeota	Euryarchaeota archaeon	Unclass	Unclass	Unclass	2	1.0101
K00012	cellular organisms	Bacteria	Proteobacteria	Alphaproteobacteria	Pelagibacterales	Unclass	Unclass	Unclass	6	3.0303
K00012	cellular organisms	Bacteria	Spirochaetes	unclassified Spirochaetes	Spirochaetes bacterium	Unclass	Unclass	Unclass	3	1.51515
K00012	cellular organisms	Bacteria	Terrabacteria group	Armatimonadetes	Unclass	Unclass	Unclass	Unclass	1	0.505051
K00012	cellular organisms	Bacteria	unclassified Bacteria	bacterium TMED46	Unclass	Unclass	Unclass	Unclass	2	1.0101
K00012	cellular organisms	Bacteria	Proteobacteria	Gammaproteobacteria	Unclass	Unclass	Unclass	Unclass	2	1.0101
K00012	cellular organisms	Bacteria	PVC group	Planctomycetes	Unclass	Unclass	Unclass	Unclass	1	0.505051
K00012	cellular organisms	Bacteria	Proteobacteria	Unclass	Unclass	Unclass	Unclass	Unclass	3	1.51515
K00012	cellular organisms	Bacteria	Terrabacteria group	Unclass	Unclass	Unclass	Unclass	Unclass	4	2.0202
K00012	cellular organisms	Bacteria	Unclass	Unclass	Unclass	Unclass	Unclass	Unclass	24	12.1212
K00012	cellular organisms	Unclass	Unclass	Unclass	Unclass	Unclass	Unclass	Unclass	3	1.51515
K00012	Unclass	Unclass	Unclass	Unclass	Unclass	Unclass	Unclass	Unclass	77	38.8889
K00012	Viruses	unclassified viruses	Yasminevirus sp. GU-2018	Unclass	Unclass	Unclass	Unclass	Unclass	2	1.0101
K00012	cellular organisms	Bacteria	Proteobacteria	Betaproteobacteria	unclassified Betaproteobacteria	Unclass	Unclass	Unclass	2	1.0101
K00012	cellular organisms	Bacteria	PVC group	Verrucomicrobia	unclassified Verrucomicrobia	Unclass	Unclass	Unclass	1	0.505051
K00012	cellular organisms	Bacteria	PVC group	Verrucomicrobia	Verrucomicrobiae	unclassified Verrucomicrobiae	Verrucomicrobiae bacterium AMD-G2	Unclass	2	1.0101
K00012	cellular organisms	Bacteria	FCB group	Bacteroidetes/Chlorobi group	Bacteroidetes	Flavobacteriia	Flavobacteriales	unclassified Flavobacteriales	1	0.505051
K00012	cellular organisms	Bacteria	PVC group	Verrucomicrobia	Verrucomicrobiae	Verrucomicrobiales	unclassified Verrucomicrobiales	Verrucomicrobiales bacterium	4	2.0202
K00016	cellular organisms	Bacteria	Proteobacteria	delta/epsilon subdivisions	Deltaproteobacteria	Deltaproteobacteria incertae sedis	SAR324 cluster	SAR324 cluster bacterium	4	57.1429
K00016	cellular organisms	Bacteria	PVC group	Planctomycetes	Unclass	Unclass	Unclass	Unclass	1	14.2857
K00016	Unclass	Unclass	Unclass	Unclass	Unclass	Unclass	Unclass	Unclass	2	28.5714
K00022	cellular organisms	Bacteria	Bacteria incertae sedis	Bacteria candidate phyla	Candidatus Poribacteria	Candidatus Poribacteria bacterium	Unclass	Unclass	1	11.1111
K00022	cellular organisms	Bacteria	Acidobacteria	unclassified Acidobacteria	Acidobacteria bacterium	Unclass	Unclass	Unclass	1	11.1111
K00022	cellular organisms	Bacteria	unclassified Bacteria	bacterium HR33	Unclass	Unclass	Unclass	Unclass	1	11.1111
K00022	cellular organisms	Bacteria	Terrabacteria group	Chloroflexi	Unclass	Unclass	Unclass	Unclass	1	11.1111
K00022	cellular organisms	Unclass	Unclass	Unclass	Unclass	Unclass	Unclass	Unclass	1	11.1111
K00022	Unclass	Unclass	Unclass	Unclass	Unclass	Unclass	Unclass	Unclass	4	44.4444
K00027	cellular organisms	Bacteria	Terrabacteria group	Firmicutes	Bacilli	Bacillales	Alicyclobacillaceae	Alicyclobacillus	2	1.6129
K00027	cellular organisms	Bacteria	Proteobacteria	Gammaproteobacteria	Alteromonadales	Alteromonadaceae	Alteromonas	Alteromonas mediterranea	1	0.806452
K00027	cellular organisms	Bacteria	Terrabacteria group	Firmicutes	Bacilli	Bacillales	Bacillaceae	Bacillus	1	0.806452
K00027	cellular organisms	Bacteria	Terrabacteria group	Actinobacteria	Coriobacteriia	Coriobacteriales	unclassified Coriobacteriales	Coriobacteriales bacterium DNF00809	1	0.806452
K00027	cellular organisms	Bacteria	Terrabacteria group	Actinobacteria	Actinomycetia	Propionibacteriales	Nocardioidaceae	Nocardioides	1	0.806452
K00027	cellular organisms	Bacteria	Proteobacteria	delta/epsilon subdivisions	Deltaproteobacteria	Deltaproteobacteria incertae sedis	SAR324 cluster	SAR324 cluster bacterium	4	3.22581
K00027	cellular organisms	Bacteria	Proteobacteria	Gammaproteobacteria	Alteromonadales	Alteromonadaceae	Alteromonas	Unclass	4	3.22581
K00027	cellular organisms	Bacteria	Terrabacteria group	Chloroflexi	Chloroflexi incertae sedis	SAR202 cluster	SAR202 cluster bacterium	Unclass	14	11.2903
K00027	cellular organisms	Bacteria	Terrabacteria group	Chloroflexi	Chloroflexi incertae sedis	SAR202 cluster	SAR202 cluster bacterium Io17-Chloro-G4	Unclass	5	4.03226
K00027	cellular organisms	Bacteria	Terrabacteria group	Chloroflexi	Chloroflexi incertae sedis	SAR202 cluster	SAR202 cluster bacterium Io17-Chloro-G9	Unclass	5	4.03226
K00027	cellular organisms	Bacteria	Nitrospinae/Tectomicrobia group	Candidatus Tectomicrobia	unclassified Candidatus Tectomicrobia	Candidatus Tectomicrobia bacterium RIFCSPLOWO2_02_FULL_70_19	Unclass	Unclass	2	1.6129
K00027	cellular organisms	Bacteria	Nitrospinae/Tectomicrobia group	Candidatus Tectomicrobia	unclassified Candidatus Tectomicrobia	Candidatus Tectomicrobia bacterium RIFCSPLOWO2_12_FULL_69_37	Unclass	Unclass	1	0.806452
K00027	cellular organisms	Bacteria	Terrabacteria group	Chloroflexi	unclassified Chloroflexi	Chloroflexi bacterium	Unclass	Unclass	10	8.06452
K00027	cellular organisms	Bacteria	Terrabacteria group	Chloroflexi	unclassified Chloroflexi	Chloroflexi bacterium RBG_16_68_14	Unclass	Unclass	1	0.806452
K00027	cellular organisms	Bacteria	Terrabacteria group	Chloroflexi	Chloroflexi incertae sedis	SAR202 cluster	Unclass	Unclass	1	0.806452
K00027	cellular organisms	Bacteria	Terrabacteria group	Firmicutes	Clostridia	Unclass	Unclass	Unclass	2	1.6129
K00027	cellular organisms	Bacteria	Terrabacteria group	Chloroflexi	Unclass	Unclass	Unclass	Unclass	4	3.22581
K00027	cellular organisms	Archaea	Unclass	Unclass	Unclass	Unclass	Unclass	Unclass	1	0.806452
K00027	cellular organisms	Bacteria	Unclass	Unclass	Unclass	Unclass	Unclass	Unclass	1	0.806452
K00027	cellular organisms	Unclass	Unclass	Unclass	Unclass	Unclass	Unclass	Unclass	6	4.83871
K00027	Unclass	Unclass	Unclass	Unclass	Unclass	Unclass	Unclass	Unclass	57	45.9677
K00029	cellular organisms	Bacteria	Proteobacteria	Gammaproteobacteria	Pseudomonadales	Moraxellaceae	Acinetobacter	Acinetobacter baretiae	1	0.588235
K00029	cellular organisms	Bacteria	Proteobacteria	Gammaproteobacteria	Alteromonadales	Alteromonadaceae	Alteromonas	Alteromonas mediterranea	9	5.29412
K00029	cellular organisms	Bacteria	Proteobacteria	Gammaproteobacteria	Cellvibrionales	Spongiibacteraceae	unclassified Spongiibacteraceae	BD1-7 clade	1	0.588235
K00029	cellular organisms	Bacteria	FCB group	Bacteroidetes/Chlorobi group	Bacteroidetes	Flavobacteriia	Flavobacteriales	Blattabacteriaceae	1	0.588235
K00029	cellular organisms	Bacteria	Proteobacteria	Alphaproteobacteria	Pelagibacterales	Pelagibacteraceae	Candidatus Pelagibacter	Candidatus Pelagibacter ubique	1	0.588235
K00029	cellular organisms	Bacteria	Proteobacteria	Gammaproteobacteria	Alteromonadales	Colwelliaceae	Cognaticolwellia	Cognaticolwellia mytili	1	0.588235
K00029	cellular organisms	Bacteria	Proteobacteria	Gammaproteobacteria	Alteromonadales	Colwelliaceae	Colwellia	Colwellia piezophila	1	0.588235
K00029	cellular organisms	Bacteria	FCB group	Fibrobacteres	Fibrobacteria	Fibrobacterales	Fibrobacteraceae	Fibrobacter	1	0.588235
K00029	cellular organisms	Bacteria	Proteobacteria	Gammaproteobacteria	Oceanospirillales	Oceanospirillaceae	Marinomonas	Marinomonas colpomeniae	3	1.76471
K00029	cellular organisms	Bacteria	Proteobacteria	Alphaproteobacteria	Hyphomicrobiales	Methylobacteriaceae	Microvirga	Microvirga tunisiensis	1	0.588235
K00029	cellular organisms	Bacteria	Proteobacteria	Alphaproteobacteria	Pelagibacterales	Pelagibacteraceae	unclassified Pelagibacteraceae	Pelagibacteraceae bacterium TMED268	2	1.17647
K00029	cellular organisms	Bacteria	Proteobacteria	Alphaproteobacteria	Rhodospirillales	Rhodospirillaceae	unclassified Rhodospirillaceae	Rhodospirillaceae bacterium	2	1.17647
K00029	cellular organisms	Bacteria	Proteobacteria	Gammaproteobacteria	Enterobacterales	Enterobacteriaceae	Salmonella	Salmonella enterica	1	0.588235
K00029	cellular organisms	Bacteria	Proteobacteria	Alphaproteobacteria	Pelagibacterales	Pelagibacteraceae	unclassified Pelagibacteraceae	SAR11 cluster bacterium PRT-SC02	1	0.588235
K00029	cellular organisms	Bacteria	Bacteria incertae sedis	Bacteria candidate phyla	candidate division KSB1	unclassified candidate division KSB1	candidate division KSB1 bacterium	Unclass	2	1.17647
K00029	cellular organisms	Bacteria	Proteobacteria	Alphaproteobacteria	Pelagibacterales	Pelagibacteraceae	Candidatus Pelagibacter	Unclass	1	0.588235
K00029	cellular organisms	Bacteria	Proteobacteria	Alphaproteobacteria	Pelagibacterales	unclassified Pelagibacterales	Pelagibacterales bacterium	Unclass	3	1.76471
K00029	cellular organisms	Bacteria	Proteobacteria	Gammaproteobacteria	Alteromonadales	Pseudoalteromonadaceae	Pseudoalteromonas	Unclass	1	0.588235
K00029	cellular organisms	Bacteria	Terrabacteria group	Chloroflexi	Chloroflexi incertae sedis	SAR202 cluster	SAR202 cluster bacterium	Unclass	4	2.35294
K00029	cellular organisms	Bacteria	Terrabacteria group	Chloroflexi	Chloroflexi incertae sedis	SAR202 cluster	SAR202 cluster bacterium Io17-Chloro-G9	Unclass	3	1.76471
K00029	cellular organisms	Bacteria	Proteobacteria	Alphaproteobacteria	Rhodospirillales	Azospirillaceae	Skermanella	Unclass	3	1.76471
K00029	cellular organisms	Bacteria	Proteobacteria	Alphaproteobacteria	unclassified Alphaproteobacteria	Alphaproteobacteria bacterium	Unclass	Unclass	4	2.35294
K00029	cellular organisms	Bacteria	Terrabacteria group	Chloroflexi	unclassified Chloroflexi	Chloroflexi bacterium	Unclass	Unclass	1	0.588235
K00029	cellular organisms	Bacteria	Terrabacteria group	Firmicutes	unclassified Firmicutes sensu stricto	Firmicutes bacterium	Unclass	Unclass	2	1.17647
K00029	cellular organisms	Bacteria	Proteobacteria	Alphaproteobacteria	Pelagibacterales	Pelagibacteraceae	Unclass	Unclass	1	0.588235
K00029	cellular organisms	Bacteria	Terrabacteria group	Chloroflexi	Chloroflexi incertae sedis	SAR202 cluster	Unclass	Unclass	1	0.588235
K00029	cellular organisms	Bacteria	Terrabacteria group	Actinobacteria	Actinomycetia	Unclass	Unclass	Unclass	1	0.588235
K00029	cellular organisms	Bacteria	Proteobacteria	Gammaproteobacteria	Alteromonadales	Unclass	Unclass	Unclass	1	0.588235
K00029	cellular organisms	Bacteria	FCB group	Bacteroidetes/Chlorobi group	Bacteroidetes	Unclass	Unclass	Unclass	1	0.588235
K00029	cellular organisms	Bacteria	Bacteria incertae sedis	Bacteria candidate phyla	Candidatus Blackallbacteria	Unclass	Unclass	Unclass	1	0.588235
K00029	cellular organisms	Bacteria	FCB group	Candidatus Marinimicrobia	Candidatus Marinimicrobia bacterium	Unclass	Unclass	Unclass	2	1.17647
K00029	cellular organisms	Bacteria	Proteobacteria	Alphaproteobacteria	Pelagibacterales	Unclass	Unclass	Unclass	1	0.588235
K00029	cellular organisms	Bacteria	Acidobacteria	Acidobacteriia	Unclass	Unclass	Unclass	Unclass	2	1.17647
K00029	cellular organisms	Bacteria	Proteobacteria	Alphaproteobacteria	Unclass	Unclass	Unclass	Unclass	4	2.35294
K00029	cellular organisms	Bacteria	Proteobacteria	Betaproteobacteria	Unclass	Unclass	Unclass	Unclass	1	0.588235
K00029	cellular organisms	Bacteria	Proteobacteria	Gammaproteobacteria	Unclass	Unclass	Unclass	Unclass	1	0.588235
K00029	cellular organisms	Bacteria	Proteobacteria	Unclass	Unclass	Unclass	Unclass	Unclass	2	1.17647
K00029	cellular organisms	Bacteria	Unclass	Unclass	Unclass	Unclass	Unclass	Unclass	18	10.5882
K00029	cellular organisms	Unclass	Unclass	Unclass	Unclass	Unclass	Unclass	Unclass	1	0.588235
K00029	Unclass	Unclass	Unclass	Unclass	Unclass	Unclass	Unclass	Unclass	61	35.8824
K00029	cellular organisms	Bacteria	Proteobacteria	Alphaproteobacteria	Pelagibacterales	Pelagibacteraceae	unclassified Pelagibacteraceae	Unclass	7	4.11765
K00029	cellular organisms	Bacteria	Proteobacteria	Gammaproteobacteria	Vibrionales	Vibrionaceae	Vibrio	Unclass	1	0.588235
K00029	cellular organisms	Bacteria	Proteobacteria	Gammaproteobacteria	Xanthomonadales	unclassified Xanthomonadales	Xanthomonadales bacterium	Unclass	2	1.17647
K00029	cellular organisms	Bacteria	Proteobacteria	Alphaproteobacteria	Pelagibacterales	Pelagibacteraceae	Candidatus Pelagibacter	unclassified Candidatus Pelagibacter	2	1.17647
K00029	cellular organisms	Bacteria	Proteobacteria	Gammaproteobacteria	Alteromonadales	Colwelliaceae	Colwellia	unclassified Colwellia	1	0.588235
K00029	cellular organisms	Bacteria	Proteobacteria	Gammaproteobacteria	Alteromonadales	Pseudoalteromonadaceae	Pseudoalteromonas	unclassified Pseudoalteromonas	4	2.35294
K00029	cellular organisms	Bacteria	Proteobacteria	Alphaproteobacteria	Rhodobacterales	Roseobacteraceae	Shimia	unclassified Shimia	1	0.588235
K00029	cellular organisms	Bacteria	Proteobacteria	Betaproteobacteria	Nitrosomonadales	Usitatibacteraceae	Usitatibacter	Usitatibacter palustris	1	0.588235
K00029	cellular organisms	Bacteria	FCB group	Bacteroidetes/Chlorobi group	Bacteroidetes	Flavobacteriia	Flavobacteriales	Weeksellaceae	2	1.17647
K00031	cellular organisms	Bacteria	Proteobacteria	Gammaproteobacteria	Alteromonadales	Alteromonadaceae	Alteromonas	Alteromonas mediterranea	1	0.22779
K00031	cellular organisms	Bacteria	FCB group	Bacteroidetes/Chlorobi group	Bacteroidetes	Bacteroidia	Bacteroidales	Bacteroidaceae	1	0.22779
K00031	cellular organisms	Bacteria	Proteobacteria	delta/epsilon subdivisions	Epsilonproteobacteria	Campylobacterales	Campylobacteraceae	Campylobacter	1	0.22779
K00031	cellular organisms	Bacteria	Proteobacteria	Alphaproteobacteria	Pelagibacterales	Pelagibacterales incertae sedis	Candidatus Fonsibacter	Candidatus Fonsibacter ubiquis	1	0.22779
K00031	cellular organisms	Bacteria	Nitrospinae/Tectomicrobia group	Nitrospinae	Nitrospinia	Nitrospinales	Nitrospinaceae	Candidatus Nitronauta	2	0.455581
K00031	cellular organisms	Bacteria	Proteobacteria	Gammaproteobacteria	Gammaproteobacteria incertae sedis	Candidatus Thioglobus	unclassified Candidatus Thioglobus	Candidatus Thioglobus sp. NP1	6	1.36674
K00031	cellular organisms	Bacteria	FCB group	Bacteroidetes/Chlorobi group	Chlorobi	Chlorobia	Chlorobiales	Chlorobiaceae	5	1.13895
K00031	cellular organisms	Bacteria	Proteobacteria	Gammaproteobacteria	Alteromonadales	Colwelliaceae	Colwellia	Colwellia maris	1	0.22779
K00031	cellular organisms	Bacteria	Terrabacteria group	Actinobacteria	Actinomycetia	Corynebacteriales	Corynebacteriaceae	Corynebacterium	2	0.455581
K00031	cellular organisms	Bacteria	Proteobacteria	Alphaproteobacteria	Rhodobacterales	Roseobacteraceae	Dinoroseobacter	Dinoroseobacter shibae	1	0.22779
K00031	cellular organisms	Bacteria	FCB group	Bacteroidetes/Chlorobi group	Bacteroidetes	Flavobacteriia	Flavobacteriales	Flavobacteriaceae	11	2.50569
K00031	cellular organisms	Bacteria	Proteobacteria	delta/epsilon subdivisions	Epsilonproteobacteria	Campylobacterales	Helicobacteraceae	Helicobacter	1	0.22779
K00031	cellular organisms	Bacteria	FCB group	Bacteroidetes/Chlorobi group	Bacteroidetes	Cytophagia	Cytophagales	Hymenobacteraceae	1	0.22779
K00031	cellular organisms	Bacteria	Proteobacteria	Gammaproteobacteria	Legionellales	Legionellaceae	Legionella	Legionella septentrionalis	1	0.22779
K00031	cellular organisms	Bacteria	Proteobacteria	Gammaproteobacteria	Alteromonadales	Colwelliaceae	Litorilituus	Litorilituus lipolyticus	1	0.22779
K00031	cellular organisms	Bacteria	Proteobacteria	Gammaproteobacteria	Cellvibrionales	Halieaceae	unclassified Halieaceae	marine gamma proteobacterium HTCC2080	8	1.82232
K00031	cellular organisms	Bacteria	Nitrospinae/Tectomicrobia group	Nitrospinae	Nitrospinia	Nitrospinales	Nitrospinaceae	Nitrospina	5	1.13895
K00031	cellular organisms	Bacteria	FCB group	Bacteroidetes/Chlorobi group	Bacteroidetes	Bacteroidia	Marinilabiliales	Prolixibacteraceae	1	0.22779
K00031	cellular organisms	Bacteria	Terrabacteria group	Actinobacteria	Actinomycetia	Micrococcales	Microbacteriaceae	Pseudoclavibacter	1	0.22779
K00031	cellular organisms	Bacteria	Proteobacteria	Alphaproteobacteria	Rhodospirillales	Rhodospirillaceae	unclassified Rhodospirillaceae	Rhodospirillaceae bacterium TMED23	2	0.455581
K00031	cellular organisms	Bacteria	PVC group	Planctomycetes	Planctomycetia	Pirellulales	Pirellulaceae	Roseimaritima	1	0.22779
K00031	cellular organisms	Bacteria	Proteobacteria	delta/epsilon subdivisions	Deltaproteobacteria	Deltaproteobacteria incertae sedis	SAR324 cluster	SAR324 cluster bacterium	10	2.2779
K00031	cellular organisms	Bacteria	Terrabacteria group	Firmicutes	Bacilli	Bacillales	Staphylococcaceae	Staphylococcus	1	0.22779
K00031	cellular organisms	Bacteria	Proteobacteria	Betaproteobacteria	Neisseriales	Neisseriaceae	Stenoxybacter	Stenoxybacter acetivorans	1	0.22779
K00031	cellular organisms	Bacteria	Proteobacteria	Gammaproteobacteria	Alteromonadales	Colwelliaceae	Thalassotalea	Thalassotalea euphylliae	1	0.22779
K00031	cellular organisms	Bacteria	Terrabacteria group	Firmicutes	Bacilli	Bacillales	Bacillaceae	Unclass	1	0.22779
K00031	cellular organisms	Bacteria	FCB group	Bacteroidetes/Chlorobi group	Bacteroidetes	unclassified Bacteroidetes	Bacteroidetes bacterium	Unclass	1	0.22779
K00031	cellular organisms	Bacteria	Proteobacteria	Gammaproteobacteria	Alteromonadales	Colwelliaceae	Colwellia	Unclass	1	0.22779
K00031	cellular organisms	Bacteria	Terrabacteria group	Chloroflexi	Dehalococcoidia	unclassified Dehalococcoidia	Dehalococcoidia bacterium	Unclass	1	0.22779
K00031	cellular organisms	Bacteria	Proteobacteria	delta/epsilon subdivisions	Deltaproteobacteria	unclassified Deltaproteobacteria	Deltaproteobacteria bacterium	Unclass	1	0.22779
K00031	cellular organisms	Bacteria	FCB group	Bacteroidetes/Chlorobi group	Bacteroidetes	Flavobacteriia	Flavobacteriales	Unclass	1	0.22779
K00031	cellular organisms	Bacteria	Nitrospinae/Tectomicrobia group	Nitrospinae	Nitrospinia	Nitrospinales	Nitrospinaceae	Unclass	1	0.22779
K00031	cellular organisms	Bacteria	Nitrospirae	Nitrospira	Nitrospirales	unclassified Nitrospirales	Nitrospirales bacterium	Unclass	2	0.455581
K00031	cellular organisms	Bacteria	Proteobacteria	Alphaproteobacteria	Pelagibacterales	unclassified Pelagibacterales	Pelagibacterales bacterium	Unclass	1	0.22779
K00031	cellular organisms	Bacteria	Proteobacteria	Gammaproteobacteria	Alteromonadales	Pseudoalteromonadaceae	Pseudoalteromonas	Unclass	3	0.683371
K00031	cellular organisms	Bacteria	Proteobacteria	Gammaproteobacteria	Pseudomonadales	Moraxellaceae	Psychrobacter	Unclass	1	0.22779
K00031	cellular organisms	Bacteria	Terrabacteria group	Chloroflexi	Chloroflexi incertae sedis	SAR202 cluster	SAR202 cluster bacterium	Unclass	11	2.50569
K00031	cellular organisms	Bacteria	Terrabacteria group	Chloroflexi	Chloroflexi incertae sedis	SAR202 cluster	SAR202 cluster bacterium Casp-Chloro-G2	Unclass	5	1.13895
K00031	cellular organisms	Bacteria	Terrabacteria group	Chloroflexi	Chloroflexi incertae sedis	SAR202 cluster	SAR202 cluster bacterium Casp-Chloro-G3	Unclass	1	0.22779
K00031	cellular organisms	Bacteria	Terrabacteria group	Chloroflexi	Chloroflexi incertae sedis	SAR202 cluster	SAR202 cluster bacterium Io17-Chloro-G2	Unclass	1	0.22779
K00031	cellular organisms	Bacteria	Terrabacteria group	Chloroflexi	Chloroflexi incertae sedis	SAR202 cluster	SAR202 cluster bacterium Io17-Chloro-G5	Unclass	13	2.96128
K00031	cellular organisms	Bacteria	Terrabacteria group	Chloroflexi	Chloroflexi incertae sedis	SAR202 cluster	SAR202 cluster bacterium Io17-Chloro-G7	Unclass	2	0.455581
K00031	cellular organisms	Bacteria	Proteobacteria	Gammaproteobacteria	Alteromonadales	Colwelliaceae	Thalassotalea	Unclass	4	0.911162
K00031	cellular organisms	Bacteria	Proteobacteria	Alphaproteobacteria	unclassified Alphaproteobacteria	Alphaproteobacteria bacterium 33-17	Unclass	Unclass	2	0.455581
K00031	cellular organisms	Bacteria	Proteobacteria	Alphaproteobacteria	unclassified Alphaproteobacteria	Alphaproteobacteria bacterium MarineAlpha3_Bin6	Unclass	Unclass	1	0.22779
K00031	cellular organisms	Bacteria	Proteobacteria	Alphaproteobacteria	unclassified Alphaproteobacteria	Alphaproteobacteria bacterium MarineAlpha6_Bin1	Unclass	Unclass	1	0.22779
K00031	cellular organisms	Bacteria	Bacteria incertae sedis	Bacteria candidate phyla	candidate division TA06	candidate division TA06 bacterium	Unclass	Unclass	1	0.22779
K00031	cellular organisms	Bacteria	Nitrospinae/Tectomicrobia group	Candidatus Tectomicrobia	Candidatus Entotheonella	Candidatus Entotheonella palauensis	Unclass	Unclass	1	0.22779
K00031	cellular organisms	Bacteria	Bacteria incertae sedis	Bacteria candidate phyla	Candidatus Schekmanbacteria	Candidatus Schekmanbacteria bacterium	Unclass	Unclass	2	0.455581
K00031	cellular organisms	Bacteria	Terrabacteria group	Chloroflexi	unclassified Chloroflexi	Chloroflexi bacterium	Unclass	Unclass	1	0.22779
K00031	cellular organisms	Bacteria	Proteobacteria	Gammaproteobacteria	Alteromonadales	Colwelliaceae	Unclass	Unclass	3	0.683371
K00031	cellular organisms	Bacteria	Proteobacteria	delta/epsilon subdivisions	Deltaproteobacteria	Desulfuromonadales	Unclass	Unclass	1	0.22779
K00031	cellular organisms	Bacteria	Proteobacteria	Gammaproteobacteria	unclassified Gammaproteobacteria	Gammaproteobacteria bacterium	Unclass	Unclass	1	0.22779
K00031	cellular organisms	Bacteria	Proteobacteria	Gammaproteobacteria	Cellvibrionales	Halieaceae	Unclass	Unclass	2	0.455581
K00031	cellular organisms	Archaea	Euryarchaeota	Stenosarchaea group	Halobacteria	Halobacteriales	Unclass	Unclass	1	0.22779
K00031	cellular organisms	Bacteria	Terrabacteria group	Actinobacteria	Actinomycetia	Micrococcales	Unclass	Unclass	1	0.22779
K00031	cellular organisms	Bacteria	Nitrospinae/Tectomicrobia group	Nitrospinae	unclassified Nitrospinae	Nitrospinae bacterium CG11_big_fil_rev_8_21_14_0_20_56_8	Unclass	Unclass	2	0.455581
K00031	cellular organisms	Bacteria	Proteobacteria	Alphaproteobacteria	Pelagibacterales	Pelagibacteraceae	Unclass	Unclass	3	0.683371
K00031	cellular organisms	Bacteria	PVC group	Planctomycetes	unclassified Planctomycetes	Planctomycetes bacterium	Unclass	Unclass	1	0.22779
K00031	cellular organisms	Bacteria	Terrabacteria group	Chloroflexi	Chloroflexi incertae sedis	SAR202 cluster	Unclass	Unclass	3	0.683371
K00031	cellular organisms	Bacteria	Terrabacteria group	Actinobacteria	Actinomycetia	Unclass	Unclass	Unclass	2	0.455581
K00031	cellular organisms	Bacteria	FCB group	Candidatus Marinimicrobia	Candidatus Marinimicrobia bacterium	Unclass	Unclass	Unclass	11	2.50569
K00031	cellular organisms	Bacteria	Proteobacteria	Gammaproteobacteria	Gammaproteobacteria incertae sedis	Unclass	Unclass	Unclass	2	0.455581
K00031	cellular organisms	Archaea	Euryarchaeota	Stenosarchaea group	Halobacteria	Unclass	Unclass	Unclass	1	0.22779
K00031	cellular organisms	Bacteria	Proteobacteria	Alphaproteobacteria	Pelagibacterales	Unclass	Unclass	Unclass	4	0.911162
K00031	cellular organisms	Bacteria	Proteobacteria	Alphaproteobacteria	Rhodobacterales	Unclass	Unclass	Unclass	1	0.22779
K00031	cellular organisms	Bacteria	Proteobacteria	Alphaproteobacteria	Unclass	Unclass	Unclass	Unclass	4	0.911162
K00031	cellular organisms	Archaea	unclassified Archaea	archaeon	Unclass	Unclass	Unclass	Unclass	5	1.13895
K00031	cellular organisms	Bacteria	unclassified Bacteria	bacterium TMED274	Unclass	Unclass	Unclass	Unclass	1	0.22779
K00031	cellular organisms	Bacteria	Proteobacteria	Betaproteobacteria	Unclass	Unclass	Unclass	Unclass	1	0.22779
K00031	cellular organisms	Bacteria	Terrabacteria group	Chloroflexi	Unclass	Unclass	Unclass	Unclass	6	1.36674
K00031	cellular organisms	Bacteria	Proteobacteria	Gammaproteobacteria	Unclass	Unclass	Unclass	Unclass	4	0.911162
K00031	cellular organisms	Bacteria	Nitrospinae/Tectomicrobia group	Nitrospinae	Unclass	Unclass	Unclass	Unclass	1	0.22779
K00031	cellular organisms	Bacteria	Nitrospirae	Nitrospira	Unclass	Unclass	Unclass	Unclass	3	0.683371
K00031	cellular organisms	Bacteria	PVC group	Planctomycetes	Unclass	Unclass	Unclass	Unclass	2	0.455581
K00031	cellular organisms	Bacteria	Acidobacteria	Unclass	Unclass	Unclass	Unclass	Unclass	1	0.22779
K00031	cellular organisms	Bacteria	FCB group	Unclass	Unclass	Unclass	Unclass	Unclass	1	0.22779
K00031	cellular organisms	Bacteria	Proteobacteria	Unclass	Unclass	Unclass	Unclass	Unclass	4	0.911162
K00031	cellular organisms	Bacteria	Terrabacteria group	Unclass	Unclass	Unclass	Unclass	Unclass	4	0.911162
K00031	cellular organisms	Archaea	Unclass	Unclass	Unclass	Unclass	Unclass	Unclass	1	0.22779
K00031	cellular organisms	Bacteria	Unclass	Unclass	Unclass	Unclass	Unclass	Unclass	40	9.11162
K00031	cellular organisms	Unclass	Unclass	Unclass	Unclass	Unclass	Unclass	Unclass	5	1.13895
K00031	Unclass	Unclass	Unclass	Unclass	Unclass	Unclass	Unclass	Unclass	172	39.18
K00031	cellular organisms	Bacteria	Terrabacteria group	Armatimonadetes	unclassified Armatimonadetes	Unclass	Unclass	Unclass	1	0.22779
K00031	cellular organisms	Bacteria	Proteobacteria	Gammaproteobacteria	unclassified Gammaproteobacteria	Unclass	Unclass	Unclass	5	1.13895
K00031	cellular organisms	Bacteria	PVC group	Verrucomicrobia	unclassified Verrucomicrobia	Unclass	Unclass	Unclass	1	0.22779
K00031	cellular organisms	Bacteria	Proteobacteria	Alphaproteobacteria	environmental samples	uncultured Alphaproteobacteria bacterium	Unclass	Unclass	2	0.455581
K00031	cellular organisms	Bacteria	PVC group	Lentisphaerae	Lentisphaeria	Victivallales	Unclass	Unclass	1	0.22779
K00031	cellular organisms	Bacteria	PVC group	Verrucomicrobia	Opitutae	Opitutales	Opitutaceae	unclassified Opitutaceae	1	0.22779
K00031	cellular organisms	Bacteria	Proteobacteria	Gammaproteobacteria	Alteromonadales	Pseudoalteromonadaceae	Pseudoalteromonas	unclassified Pseudoalteromonas	4	0.911162
K00031	cellular organisms	Bacteria	Proteobacteria	Betaproteobacteria	Burkholderiales	Burkholderiales genera incertae sedis	Rubrivivax	unclassified Rubrivivax	1	0.22779
K00031	cellular organisms	Bacteria	Proteobacteria	Gammaproteobacteria	Alteromonadales	Colwelliaceae	Thalassotalea	unclassified Thalassotalea	1	0.22779
K00031	cellular organisms	Bacteria	Proteobacteria	Gammaproteobacteria	Vibrionales	Vibrionaceae	Vibrio	unclassified Vibrio	1	0.22779
K00033	cellular organisms	Bacteria	Proteobacteria	Gammaproteobacteria	Gammaproteobacteria incertae sedis	Candidatus Thioglobus	unclassified Candidatus Thioglobus	Candidatus Thioglobus sp. TMED218	2	2.7027
K00033	cellular organisms	Bacteria	FCB group	Bacteroidetes/Chlorobi group	Bacteroidetes	Cytophagia	Cytophagales	Cytophagaceae	1	1.35135
K00033	cellular organisms	Bacteria	Proteobacteria	delta/epsilon subdivisions	Deltaproteobacteria	Desulfarculales	Desulfarculaceae	Desulfarculus	1	1.35135
K00033	cellular organisms	Bacteria	Terrabacteria group	Actinobacteria	Actinomycetia	Micrococcales	Microbacteriaceae	Leucobacter	1	1.35135
K00033	cellular organisms	Bacteria	Proteobacteria	Gammaproteobacteria	Methylococcales	Methylococcaceae	unclassified Methylococcaceae	Methylococcaceae bacterium	1	1.35135
K00033	cellular organisms	Bacteria	Spirochaetes	Spirochaetia	Spirochaetales	Spirochaetaceae	unclassified Spirochaetaceae	Spirochaetaceae bacterium	1	1.35135
K00033	cellular organisms	Bacteria	Terrabacteria group	Actinobacteria	Actinomycetia	Streptomycetales	Streptomycetaceae	Streptomyces	1	1.35135
K00033	cellular organisms	Bacteria	FCB group	Bacteroidetes/Chlorobi group	Bacteroidetes	Bacteroidia	Bacteroidales	Tannerellaceae	1	1.35135
K00033	cellular organisms	Bacteria	Terrabacteria group	Actinobacteria	Actinomycetia	Propionibacteriales	Nocardioidaceae	Thermasporomyces	1	1.35135
K00033	cellular organisms	Bacteria	Terrabacteria group	Firmicutes	Bacilli	Lactobacillales	Lactobacillaceae	Unclass	1	1.35135
K00033	cellular organisms	Bacteria	Terrabacteria group	Chloroflexi	Chloroflexi incertae sedis	SAR202 cluster	SAR202 cluster bacterium Casp-Chloro-G2	Unclass	1	1.35135
K00033	cellular organisms	Bacteria	Terrabacteria group	Firmicutes	unclassified Firmicutes sensu stricto	Firmicutes bacterium HGW-Firmicutes-9	Unclass	Unclass	1	1.35135
K00033	cellular organisms	Bacteria	PVC group	Planctomycetes	unclassified Planctomycetes	Planctomycetes bacterium	Unclass	Unclass	1	1.35135
K00033	cellular organisms	Bacteria	Terrabacteria group	Cyanobacteria/Melainabacteria group	Cyanobacteria	Unclass	Unclass	Unclass	1	1.35135
K00033	cellular organisms	Bacteria	Terrabacteria group	Chloroflexi	Unclass	Unclass	Unclass	Unclass	1	1.35135
K00033	cellular organisms	Bacteria	Proteobacteria	Gammaproteobacteria	Unclass	Unclass	Unclass	Unclass	2	2.7027
K00033	cellular organisms	Bacteria	Proteobacteria	Unclass	Unclass	Unclass	Unclass	Unclass	4	5.40541
K00033	cellular organisms	Bacteria	Terrabacteria group	Unclass	Unclass	Unclass	Unclass	Unclass	2	2.7027
K00033	cellular organisms	Bacteria	Unclass	Unclass	Unclass	Unclass	Unclass	Unclass	8	10.8108
K00033	cellular organisms	Unclass	Unclass	Unclass	Unclass	Unclass	Unclass	Unclass	1	1.35135
K00033	Unclass	Unclass	Unclass	Unclass	Unclass	Unclass	Unclass	Unclass	30	40.5405
K00033	cellular organisms	Bacteria	Proteobacteria	Gammaproteobacteria	Xanthomonadales	unclassified Xanthomonadales	Xanthomonadales bacterium	Unclass	1	1.35135
K00033	cellular organisms	Bacteria	Proteobacteria	Gammaproteobacteria	Oceanospirillales	Halomonadaceae	Halomonas	unclassified Halomonas	1	1.35135
K00033	cellular organisms	Bacteria	Proteobacteria	Alphaproteobacteria	Hyphomicrobiales	Hyphomicrobiaceae	Methyloligella	unclassified Methyloligella	1	1.35135
K00033	cellular organisms	Bacteria	PVC group	Planctomycetes	Planctomycetia	Planctomycetales	Planctomycetaceae	unclassified Planctomycetaceae	1	1.35135
K00033	cellular organisms	Bacteria	Proteobacteria	Alphaproteobacteria	Hyphomicrobiales	Beijerinckiaceae	Rhodoblastus	unclassified Rhodoblastus	2	2.7027
K00033	cellular organisms	Bacteria	Proteobacteria	Betaproteobacteria	Burkholderiales	Comamonadaceae	Variovorax	unclassified Variovorax	5	6.75676
K00036	cellular organisms	Bacteria	FCB group	Bacteroidetes/Chlorobi group	Bacteroidetes	Flavobacteriia	Flavobacteriales	Flavobacteriaceae	1	3.33333
K00036	cellular organisms	Bacteria	Terrabacteria group	Actinobacteria	Actinomycetia	Micrococcales	Beutenbergiaceae	Serinibacter	2	6.66667
K00036	cellular organisms	Bacteria	PVC group	Planctomycetes	unclassified Planctomycetes	Planctomycetes bacterium Pan265	Unclass	Unclass	3	10
K00036	cellular organisms	Bacteria	Proteobacteria	Gammaproteobacteria	Unclass	Unclass	Unclass	Unclass	1	3.33333
K00036	cellular organisms	Bacteria	Unclass	Unclass	Unclass	Unclass	Unclass	Unclass	7	23.3333
K00036	Unclass	Unclass	Unclass	Unclass	Unclass	Unclass	Unclass	Unclass	15	50
K00036	cellular organisms	Bacteria	PVC group	Verrucomicrobia	Unclass	Unclass	Unclass	Unclass	1	3.33333
K00058	cellular organisms	Bacteria	Terrabacteria group	Firmicutes	Bacilli	Bacillales	Bacillales incertae sedis	Acidibacillus	1	0.157978
K00058	cellular organisms	Bacteria	Proteobacteria	Gammaproteobacteria	Alteromonadales	Alteromonadaceae	Alteromonas	Alteromonas mediterranea	2	0.315956
K00058	cellular organisms	Bacteria	Terrabacteria group	Firmicutes	Bacilli	Bacillales	Bacillaceae	Bacillus	2	0.315956
K00058	cellular organisms	Bacteria	FCB group	Bacteroidetes/Chlorobi group	Bacteroidetes	Bacteroidia	Bacteroidales	Bacteroidaceae	1	0.157978
K00058	cellular organisms	Bacteria	PVC group	Planctomycetes	Planctomycetia	Pirellulales	Pirellulaceae	Blastopirellula	2	0.315956
K00058	cellular organisms	Bacteria	Proteobacteria	Gammaproteobacteria	Gammaproteobacteria incertae sedis	Candidatus Thioglobus	unclassified Candidatus Thioglobus	Candidatus Thioglobus sp. MED-G25	4	0.631912
K00058	cellular organisms	Bacteria	Terrabacteria group	Firmicutes	Clostridia	Eubacteriales	Clostridiaceae	Clostridium	1	0.157978
K00058	cellular organisms	Bacteria	Terrabacteria group	Cyanobacteria/Melainabacteria group	Cyanobacteria	Oscillatoriophycideae	Oscillatoriales	Coleofasciculaceae	1	0.157978
K00058	cellular organisms	Bacteria	Proteobacteria	Betaproteobacteria	Burkholderiales	Burkholderiaceae	Cupriavidus	Cupriavidus oxalaticus	1	0.157978
K00058	cellular organisms	Bacteria	FCB group	Bacteroidetes/Chlorobi group	Bacteroidetes	Flavobacteriia	Flavobacteriales	Flavobacteriaceae	3	0.473934
K00058	cellular organisms	Bacteria	Fusobacteria	Fusobacteriia	Fusobacteriales	Fusobacteriaceae	Fusobacterium	Fusobacterium varium	1	0.157978
K00058	cellular organisms	Archaea	Euryarchaeota	Stenosarchaea group	Halobacteria	Haloferacales	Halorubraceae	Halobaculum	1	0.157978
K00058	cellular organisms	Bacteria	Proteobacteria	Alphaproteobacteria	Hyphomicrobiales	Kaistiaceae	Kaistia	Kaistia soli	1	0.157978
K00058	cellular organisms	Bacteria	Terrabacteria group	Firmicutes	Bacilli	Bacillales	Thermoactinomycetaceae	Kroppenstedtia	1	0.157978
K00058	cellular organisms	Bacteria	FCB group	Bacteroidetes/Chlorobi group	Bacteroidetes	Bacteroidia	Marinilabiliales	Marinilabiliaceae	6	0.947867
K00058	cellular organisms	Archaea	Euryarchaeota	Stenosarchaea group	Methanomicrobia	Methanophagales	unclassified Methanophagales	Methanophagales archaeon	2	0.315956
K00058	cellular organisms	Archaea	Euryarchaeota	Stenosarchaea group	Methanomicrobia	Methanosarcinales	Methanotrichaceae	Methanothrix	1	0.157978
K00058	cellular organisms	Bacteria	Terrabacteria group	Actinobacteria	Actinomycetia	Propionibacteriales	Nocardioidaceae	Nocardioides	1	0.157978
K00058	cellular organisms	Bacteria	Terrabacteria group	Firmicutes	Clostridia	Eubacteriales	Oscillospiraceae	Oscillibacter	1	0.157978
K00058	cellular organisms	Bacteria	FCB group	Bacteroidetes/Chlorobi group	Bacteroidetes	Bacteroidia	Marinilabiliales	Prolixibacteraceae	2	0.315956
K00058	cellular organisms	Bacteria	PVC group	Planctomycetes	Planctomycetia	Planctomycetales	Planctomycetaceae	Rubinisphaera	1	0.157978
K00058	cellular organisms	Bacteria	Terrabacteria group	Actinobacteria	Actinomycetia	Pseudonocardiales	Pseudonocardiaceae	Saccharopolyspora	1	0.157978
K00058	cellular organisms	Bacteria	Proteobacteria	delta/epsilon subdivisions	Deltaproteobacteria	Deltaproteobacteria incertae sedis	SAR324 cluster	SAR324 cluster bacterium	7	1.10585
K00058	cellular organisms	Bacteria	Proteobacteria	Gammaproteobacteria	Enterobacterales	Yersiniaceae	Serratia	Serratia marcescens	1	0.157978
K00058	cellular organisms	Bacteria	Spirochaetes	Spirochaetia	Spirochaetales	Spirochaetaceae	unclassified Spirochaetaceae	Spirochaetaceae bacterium	4	0.631912
K00058	cellular organisms	Bacteria	Terrabacteria group	Actinobacteria	Actinomycetia	Streptomycetales	Streptomycetaceae	Streptomyces	1	0.157978
K00058	cellular organisms	Bacteria	PVC group	Planctomycetes	Planctomycetia	Planctomycetales	Planctomycetaceae	Thalassoglobus	1	0.157978
K00058	cellular organisms	Bacteria	Proteobacteria	Gammaproteobacteria	Alteromonadales	Alteromonadaceae	Alteromonas	Unclass	3	0.473934
K00058	cellular organisms	Bacteria	Terrabacteria group	Firmicutes	Bacilli	Bacillales	Bacillaceae	Unclass	2	0.315956
K00058	cellular organisms	Bacteria	FCB group	Bacteroidetes/Chlorobi group	Bacteroidetes	Bacteroidia	Bacteroidales	Unclass	1	0.157978
K00058	cellular organisms	Bacteria	FCB group	Bacteroidetes/Chlorobi group	Bacteroidetes	unclassified Bacteroidetes	Bacteroidetes bacterium	Unclass	5	0.789889
K00058	cellular organisms	Bacteria	FCB group	Bacteroidetes/Chlorobi group	Bacteroidetes	unclassified Bacteroidetes	Bacteroidetes bacterium HGW-Bacteroidetes-15	Unclass	3	0.473934
K00058	cellular organisms	Archaea	Candidatus Thermoplasmatota	Candidatus Poseidoniia	Candidatus Poseidoniales	unclassified Candidatus Poseidoniales	Candidatus Poseidoniales archaeon	Unclass	1	0.157978
K00058	cellular organisms	Bacteria	Terrabacteria group	Chloroflexi	Dehalococcoidia	unclassified Dehalococcoidia	Dehalococcoidia bacterium	Unclass	5	0.789889
K00058	cellular organisms	Bacteria	Proteobacteria	delta/epsilon subdivisions	Deltaproteobacteria	unclassified Deltaproteobacteria	delta proteobacterium MLS_D	Unclass	1	0.157978
K00058	cellular organisms	Bacteria	Proteobacteria	delta/epsilon subdivisions	Deltaproteobacteria	unclassified Deltaproteobacteria	Deltaproteobacteria bacterium RIFOXYD12_FULL_53_23	Unclass	2	0.315956
K00058	cellular organisms	Bacteria	PVC group	Verrucomicrobia	Opitutae	unclassified Opitutae	Opitutae bacterium TMED102	Unclass	1	0.157978
K00058	cellular organisms	Bacteria	Proteobacteria	Alphaproteobacteria	Pelagibacterales	unclassified Pelagibacterales	Pelagibacterales bacterium	Unclass	1	0.157978
K00058	cellular organisms	Bacteria	Terrabacteria group	Actinobacteria	Actinomycetia	Propionibacteriales	Propionibacteriaceae	Unclass	1	0.157978
K00058	cellular organisms	Bacteria	Terrabacteria group	Chloroflexi	Chloroflexi incertae sedis	SAR202 cluster	SAR202 cluster bacterium	Unclass	45	7.109
K00058	cellular organisms	Bacteria	Terrabacteria group	Chloroflexi	Chloroflexi incertae sedis	SAR202 cluster	SAR202 cluster bacterium Casp-Chloro-G3	Unclass	1	0.157978
K00058	cellular organisms	Bacteria	Terrabacteria group	Chloroflexi	Chloroflexi incertae sedis	SAR202 cluster	SAR202 cluster bacterium Casp-Chloro-G4	Unclass	1	0.157978
K00058	cellular organisms	Bacteria	Terrabacteria group	Chloroflexi	Chloroflexi incertae sedis	SAR202 cluster	SAR202 cluster bacterium Io17-Chloro-G1	Unclass	8	1.26382
K00058	cellular organisms	Bacteria	Terrabacteria group	Chloroflexi	Chloroflexi incertae sedis	SAR202 cluster	SAR202 cluster bacterium Io17-Chloro-G3	Unclass	9	1.4218
K00058	cellular organisms	Bacteria	Terrabacteria group	Chloroflexi	Chloroflexi incertae sedis	SAR202 cluster	SAR202 cluster bacterium Io17-Chloro-G5	Unclass	1	0.157978
K00058	cellular organisms	Bacteria	Terrabacteria group	Chloroflexi	Chloroflexi incertae sedis	SAR202 cluster	SAR202 cluster bacterium Io17-Chloro-G7	Unclass	1	0.157978
K00058	cellular organisms	Bacteria	Proteobacteria	Gammaproteobacteria	Gammaproteobacteria incertae sedis	SAR86 cluster	SAR86 cluster bacterium	Unclass	1	0.157978
K00058	cellular organisms	Archaea	TACK group	Crenarchaeota	Thermoprotei	unclassified Thermoprotei	Thermoprotei archaeon	Unclass	1	0.157978
K00058	cellular organisms	Bacteria	Proteobacteria	Alphaproteobacteria	Rhodospirillales	Acetobacteraceae	Unclass	Unclass	1	0.157978
K00058	cellular organisms	Bacteria	Proteobacteria	Alphaproteobacteria	unclassified Alphaproteobacteria	Alphaproteobacteria bacterium	Unclass	Unclass	4	0.631912
K00058	cellular organisms	Bacteria	Proteobacteria	Alphaproteobacteria	unclassified Alphaproteobacteria	Alphaproteobacteria bacterium MarineAlpha3_Bin4	Unclass	Unclass	1	0.157978
K00058	cellular organisms	Bacteria	Proteobacteria	Alphaproteobacteria	unclassified Alphaproteobacteria	Alphaproteobacteria bacterium MarineAlpha3_Bin6	Unclass	Unclass	1	0.157978
K00058	cellular organisms	Bacteria	Proteobacteria	Alphaproteobacteria	unclassified Alphaproteobacteria	Alphaproteobacteria bacterium MarineAlpha5_Bin3	Unclass	Unclass	1	0.157978
K00058	cellular organisms	Bacteria	Proteobacteria	Alphaproteobacteria	unclassified Alphaproteobacteria	Alphaproteobacteria bacterium MarineAlpha9_Bin7	Unclass	Unclass	3	0.473934
K00058	cellular organisms	Bacteria	Proteobacteria	Betaproteobacteria	unclassified Betaproteobacteria	Betaproteobacteria bacterium RIFCSPLOWO2_02_FULL_67_26	Unclass	Unclass	1	0.157978
K00058	cellular organisms	Bacteria	Bacteria incertae sedis	Bacteria candidate phyla	candidate division WOR-3	candidate division WOR-3 bacterium JGI_Cruoil_03_44_89	Unclass	Unclass	4	0.631912
K00058	cellular organisms	Bacteria	Bacteria incertae sedis	Bacteria candidate phyla	Candidatus Poribacteria	Candidatus Poribacteria bacterium	Unclass	Unclass	2	0.315956
K00058	cellular organisms	Bacteria	Terrabacteria group	Chloroflexi	unclassified Chloroflexi	Chloroflexi bacterium	Unclass	Unclass	18	2.8436
K00058	cellular organisms	Bacteria	Terrabacteria group	Chloroflexi	unclassified Chloroflexi	Chloroflexi bacterium RBG_16_48_8	Unclass	Unclass	1	0.157978
K00058	cellular organisms	Bacteria	Proteobacteria	Gammaproteobacteria	unclassified Gammaproteobacteria	Gammaproteobacteria bacterium	Unclass	Unclass	5	0.789889
K00058	cellular organisms	Bacteria	Proteobacteria	Gammaproteobacteria	unclassified Gammaproteobacteria	Gammaproteobacteria bacterium TMED95	Unclass	Unclass	1	0.157978
K00058	cellular organisms	Bacteria	PVC group	Planctomycetes	unclassified Planctomycetes	Planctomycetes bacterium	Unclass	Unclass	9	1.4218
K00058	cellular organisms	Bacteria	Terrabacteria group	Chloroflexi	Chloroflexi incertae sedis	SAR202 cluster	Unclass	Unclass	6	0.947867
K00058	cellular organisms	Bacteria	Terrabacteria group	Actinobacteria	Actinomycetia	Unclass	Unclass	Unclass	2	0.315956
K00058	cellular organisms	Bacteria	FCB group	Bacteroidetes/Chlorobi group	Bacteroidetes	Unclass	Unclass	Unclass	3	0.473934
K00058	cellular organisms	Bacteria	Nitrospinae/Tectomicrobia group	Candidatus Tectomicrobia	Candidatus Entotheonella	Unclass	Unclass	Unclass	1	0.157978
K00058	cellular organisms	Bacteria	FCB group	Candidatus Marinimicrobia	Candidatus Marinimicrobia bacterium	Unclass	Unclass	Unclass	6	0.947867
K00058	cellular organisms	Bacteria	FCB group	Candidatus Marinimicrobia	Candidatus Marinimicrobia bacterium PRS2	Unclass	Unclass	Unclass	1	0.157978
K00058	cellular organisms	Archaea	TACK group	Thaumarchaeota	environmental samples	Unclass	Unclass	Unclass	5	0.789889
K00058	cellular organisms	Bacteria	Proteobacteria	Alphaproteobacteria	Pelagibacterales	Unclass	Unclass	Unclass	1	0.157978
K00058	cellular organisms	Bacteria	Proteobacteria	unclassified Proteobacteria	Proteobacteria bacterium JGI 0000113-P07	Unclass	Unclass	Unclass	1	0.157978
K00058	cellular organisms	Bacteria	Proteobacteria	Alphaproteobacteria	Unclass	Unclass	Unclass	Unclass	7	1.10585
K00058	cellular organisms	Bacteria	Bacteria incertae sedis	Bacteria candidate phyla	Unclass	Unclass	Unclass	Unclass	2	0.315956
K00058	cellular organisms	Bacteria	unclassified Bacteria	bacterium ADurb.Bin132	Unclass	Unclass	Unclass	Unclass	1	0.157978
K00058	cellular organisms	Bacteria	unclassified Bacteria	bacterium HR15	Unclass	Unclass	Unclass	Unclass	2	0.315956
K00058	cellular organisms	Bacteria	unclassified Bacteria	bacterium TMED15	Unclass	Unclass	Unclass	Unclass	1	0.157978
K00058	cellular organisms	Bacteria	Terrabacteria group	Chloroflexi	Unclass	Unclass	Unclass	Unclass	10	1.57978
K00058	cellular organisms	Bacteria	Terrabacteria group	Firmicutes	Unclass	Unclass	Unclass	Unclass	2	0.315956
K00058	cellular organisms	Bacteria	Proteobacteria	Gammaproteobacteria	Unclass	Unclass	Unclass	Unclass	2	0.315956
K00058	cellular organisms	Bacteria	FCB group	Unclass	Unclass	Unclass	Unclass	Unclass	1	0.157978
K00058	cellular organisms	Bacteria	Proteobacteria	Unclass	Unclass	Unclass	Unclass	Unclass	3	0.473934
K00058	cellular organisms	Bacteria	Terrabacteria group	Unclass	Unclass	Unclass	Unclass	Unclass	2	0.315956
K00058	cellular organisms	Bacteria	Unclass	Unclass	Unclass	Unclass	Unclass	Unclass	41	6.47709
K00058	cellular organisms	Unclass	Unclass	Unclass	Unclass	Unclass	Unclass	Unclass	12	1.89573
K00058	Unclass	Unclass	Unclass	Unclass	Unclass	Unclass	Unclass	Unclass	296	46.7615
K00058	cellular organisms	Archaea	Euryarchaeota	environmental samples	uncultured marine group II/III euryarchaeote KM3_94_C01	Unclass	Unclass	Unclass	2	0.315956
K00058	cellular organisms	Archaea	TACK group	Thaumarchaeota	environmental samples	uncultured marine thaumarchaeote KM3_191_D11	Unclass	Unclass	1	0.157978
K00058	cellular organisms	Archaea	TACK group	Thaumarchaeota	environmental samples	uncultured marine thaumarchaeote SAT1000_10_F12	Unclass	Unclass	1	0.157978
K00058	cellular organisms	Archaea	TACK group	Thaumarchaeota	environmental samples	uncultured marine thaumarchaeote SAT1000_13_G01	Unclass	Unclass	8	1.26382
K00058	cellular organisms	Archaea	TACK group	Thaumarchaeota	Nitrosopumilales	environmental samples	uncultured marine crenarchaeote HF4000_ANIW97M7	Unclass	1	0.157978
K00058	cellular organisms	Bacteria	Proteobacteria	Gammaproteobacteria	Vibrionales	Vibrionaceae	Vibrio	Unclass	1	0.157978
K00058	cellular organisms	Bacteria	Proteobacteria	Acidithiobacillia	Acidithiobacillales	Acidithiobacillaceae	Acidithiobacillus	unclassified Acidithiobacillus	2	0.315956
K00058	cellular organisms	Bacteria	Proteobacteria	Alphaproteobacteria	Pelagibacterales	Pelagibacteraceae	Candidatus Pelagibacter	unclassified Candidatus Pelagibacter	4	0.631912
K00058	cellular organisms	Bacteria	Proteobacteria	delta/epsilon subdivisions	Deltaproteobacteria	Desulfobacterales	Desulfobacteraceae	unclassified Desulfobacteraceae	3	0.473934
K00058	cellular organisms	Bacteria	FCB group	Bacteroidetes/Chlorobi group	Bacteroidetes	Flavobacteriia	Flavobacteriales	unclassified Flavobacteriales	1	0.157978
K00058	cellular organisms	Bacteria	Proteobacteria	Alphaproteobacteria	Hyphomicrobiales	Hyphomicrobiaceae	Hyphomicrobium	unclassified Hyphomicrobium	1	0.157978
K00058	cellular organisms	Bacteria	Terrabacteria group	Firmicutes	Clostridia	Eubacteriales	Lachnospiraceae	unclassified Lachnospiraceae	1	0.157978
K00058	cellular organisms	Bacteria	Proteobacteria	Alphaproteobacteria	Hyphomicrobiales	Phyllobacteriaceae	Mesorhizobium	unclassified Mesorhizobium	1	0.157978
K00058	cellular organisms	Bacteria	Proteobacteria	Betaproteobacteria	Burkholderiales	Comamonadaceae	Variovorax	unclassified Variovorax	1	0.157978
K00059	cellular organisms	Bacteria	Proteobacteria	Gammaproteobacteria	Pseudomonadales	Moraxellaceae	Acinetobacter	Acinetobacter sichuanensis	1	0.0696379
K00059	cellular organisms	Bacteria	Terrabacteria group	Actinobacteria	Actinomycetia	Streptosporangiales	Thermomonosporaceae	Actinomadura	3	0.208914
K00059	cellular organisms	Bacteria	Terrabacteria group	Actinobacteria	Actinomycetia	Micromonosporales	Micromonosporaceae	Actinoplanes	1	0.0696379
K00059	cellular organisms	Bacteria	Proteobacteria	Gammaproteobacteria	Alteromonadales	Alteromonadaceae	Algibacillus	Algibacillus agarilyticus	1	0.0696379
K00059	cellular organisms	Bacteria	Terrabacteria group	Firmicutes	Bacilli	Bacillales	Bacillaceae	Alteribacter	1	0.0696379
K00059	cellular organisms	Bacteria	Terrabacteria group	Firmicutes	Bacilli	Bacillales	Bacillaceae	Bacillus	8	0.557103
K00059	cellular organisms	Bacteria	Proteobacteria	Alphaproteobacteria	Hyphomicrobiales	Bartonellaceae	Bartonella	Bartonella gabonensis	1	0.0696379
K00059	cellular organisms	Bacteria	Proteobacteria	Gammaproteobacteria	Alteromonadales	Alteromonadaceae	Bowmanella	Bowmanella denitrificans	1	0.0696379
K00059	cellular organisms	Bacteria	Proteobacteria	Betaproteobacteria	Betaproteobacteria incertae sedis	Candidatus Accumulibacter	unclassified Candidatus Accumulibacter	Candidatus Accumulibacter sp. 66-26	1	0.0696379
K00059	cellular organisms	Bacteria	Proteobacteria	Gammaproteobacteria	Gammaproteobacteria incertae sedis	Candidatus Thioglobus	unclassified Candidatus Thioglobus	Candidatus Thioglobus sp. MED-G25	1	0.0696379
K00059	cellular organisms	Bacteria	Bacteria incertae sedis	Bacteria candidate phyla	Patescibacteria group	Parcubacteria group	Candidatus Wildermuthbacteria	Candidatus Wildermuthbacteria bacterium RIFCSPHIGHO2_01_FULL_47_27	1	0.0696379
K00059	cellular organisms	Bacteria	FCB group	Bacteroidetes/Chlorobi group	Bacteroidetes	Chitinophagia	Chitinophagales	Chitinophagaceae	1	0.0696379
K00059	cellular organisms	Bacteria	Terrabacteria group	Firmicutes	Clostridia	Eubacteriales	unclassified Eubacteriales	Clostridiales bacterium	1	0.0696379
K00059	cellular organisms	Bacteria	Proteobacteria	Gammaproteobacteria	Alteromonadales	Colwelliaceae	Colwellia	Colwellia chukchiensis	1	0.0696379
K00059	cellular organisms	Bacteria	Terrabacteria group	Actinobacteria	Actinomycetia	Corynebacteriales	Corynebacteriaceae	Corynebacterium	1	0.0696379
K00059	cellular organisms	Bacteria	FCB group	Bacteroidetes/Chlorobi group	Bacteroidetes	Cytophagia	Cytophagales	Cytophagaceae	1	0.0696379
K00059	cellular organisms	Bacteria	Terrabacteria group	Firmicutes	Clostridia	Eubacteriales	Peptococcaceae	Dehalobacterium	1	0.0696379
K00059	cellular organisms	Bacteria	Proteobacteria	delta/epsilon subdivisions	Deltaproteobacteria	Desulfobacterales	Desulfobulbaceae	Desulfopila	2	0.139276
K00059	cellular organisms	Bacteria	Proteobacteria	delta/epsilon subdivisions	Deltaproteobacteria	Desulfovibrionales	Desulfovibrionaceae	Desulfovibrio	2	0.139276
K00059	cellular organisms	Bacteria	Proteobacteria	Alphaproteobacteria	Holosporales	Holosporaceae	unclassified Holosporaceae	endosymbiont of Acanthamoeba sp. UWC8	5	0.348189
K00059	cellular organisms	Bacteria	Terrabacteria group	Actinobacteria	Actinomycetia	unclassified Actinomycetia	marine Actinobacteria clade	environmental samples	3	0.208914
K00059	cellular organisms	Bacteria	FCB group	Bacteroidetes/Chlorobi group	Bacteroidetes	Flavobacteriia	Flavobacteriales	Flavobacteriaceae	2	0.139276
K00059	cellular organisms	Bacteria	PVC group	Planctomycetes	Planctomycetia	Planctomycetales	Planctomycetaceae	Gimesia	2	0.139276
K00059	cellular organisms	Bacteria	Terrabacteria group	Firmicutes	Bacilli	Bacillales	Bacillaceae	Halobacillus	1	0.0696379
K00059	cellular organisms	Bacteria	Proteobacteria	delta/epsilon subdivisions	Deltaproteobacteria	Desulfurellales	Desulfurellaceae	Hippea	1	0.0696379
K00059	cellular organisms	Bacteria	FCB group	Bacteroidetes/Chlorobi group	Bacteroidetes	Cytophagia	Cytophagales	Hymenobacteraceae	1	0.0696379
K00059	cellular organisms	Bacteria	Proteobacteria	Alphaproteobacteria	Rhodospirillales	Rhodospirillaceae	Hypericibacter	Hypericibacter terrae	3	0.208914
K00059	cellular organisms	Bacteria	Terrabacteria group	Actinobacteria	Actinomycetia	Micrococcales	Intrasporangiaceae	Janibacter	1	0.0696379
K00059	cellular organisms	Bacteria	Terrabacteria group	Firmicutes	Bacilli	Bacillales	Staphylococcaceae	Jeotgalicoccus	1	0.0696379
K00059	cellular organisms	Bacteria	PVC group	Planctomycetes	Planctomycetia	Pirellulales	Pirellulaceae	Lignipirellula	1	0.0696379
K00059	cellular organisms	Bacteria	Terrabacteria group	Chloroflexi	Caldilineae	Caldilineales	Caldilineaceae	Litorilinea	1	0.0696379
K00059	cellular organisms	Bacteria	Terrabacteria group	Firmicutes	Bacilli	Bacillales	Bacillaceae	Mesobacillus	2	0.139276
K00059	cellular organisms	Archaea	Euryarchaeota	Methanomada group	Methanobacteria	Methanobacteriales	Methanobacteriaceae	Methanobrevibacter	1	0.0696379
K00059	cellular organisms	Bacteria	Terrabacteria group	Actinobacteria	Actinomycetia	Streptosporangiales	Streptosporangiaceae	Microbispora	1	0.0696379
K00059	cellular organisms	Bacteria	Terrabacteria group	Actinobacteria	Actinomycetia	Corynebacteriales	Mycobacteriaceae	Mycobacterium	1	0.0696379
K00059	cellular organisms	Bacteria	Terrabacteria group	Actinobacteria	Actinomycetia	Corynebacteriales	Mycobacteriaceae	Mycolicibacterium	5	0.348189
K00059	cellular organisms	Bacteria	Terrabacteria group	Cyanobacteria/Melainabacteria group	Cyanobacteria	Pleurocapsales	Hyellaceae	Myxosarcina	1	0.0696379
K00059	cellular organisms	Bacteria	Terrabacteria group	Actinobacteria	Nitriliruptoria	Nitriliruptorales	Nitriliruptoraceae	Nitriliruptor	2	0.139276
K00059	cellular organisms	Bacteria	Nitrospinae/Tectomicrobia group	Nitrospinae	Nitrospinia	Nitrospinales	Nitrospinaceae	Nitrospina	1	0.0696379
K00059	cellular organisms	Bacteria	Terrabacteria group	Actinobacteria	Actinomycetia	Streptosporangiales	Streptosporangiaceae	Nonomuraea	1	0.0696379
K00059	cellular organisms	Bacteria	Proteobacteria	Alphaproteobacteria	Rhodospirillales	Thalassobaculaceae	Oceanibaculum	Oceanibaculum nanhaiense	1	0.0696379
K00059	cellular organisms	Bacteria	Proteobacteria	Betaproteobacteria	Burkholderiales	Oxalobacteraceae	unclassified Oxalobacteraceae	Oxalobacteraceae bacterium	1	0.0696379
K00059	cellular organisms	Bacteria	Terrabacteria group	Firmicutes	Bacilli	Bacillales	Paenibacillaceae	Paenibacillus	8	0.557103
K00059	cellular organisms	Bacteria	Proteobacteria	Betaproteobacteria	Burkholderiales	Burkholderiaceae	Paraburkholderia	Paraburkholderia ultramafica	1	0.0696379
K00059	cellular organisms	Bacteria	Proteobacteria	Betaproteobacteria	Burkholderiales	Burkholderiaceae	Paraburkholderia	Paraburkholderia youngii	2	0.139276
K00059	cellular organisms	Bacteria	Proteobacteria	Gammaproteobacteria	Alteromonadales	Alteromonadaceae	Paraglaciecola	Paraglaciecola oceanifecundans	1	0.0696379
K00059	cellular organisms	Bacteria	Terrabacteria group	Firmicutes	Clostridia	Eubacteriales	Lachnospiraceae	Parasporobacterium	1	0.0696379
K00059	cellular organisms	Bacteria	Proteobacteria	Alphaproteobacteria	Sphingomonadales	Erythrobacteraceae	Parerythrobacter	Parerythrobacter jejuensis	1	0.0696379
K00059	cellular organisms	Bacteria	Proteobacteria	Gammaproteobacteria	Cellvibrionales	Porticoccaceae	unclassified Porticoccaceae	Porticoccaceae bacterium	1	0.0696379
K00059	cellular organisms	Bacteria	Proteobacteria	Alphaproteobacteria	Hyphomicrobiales	Rhizobiaceae	Rhizobium/Agrobacterium group	Rhizobium	5	0.348189
K00059	cellular organisms	Bacteria	Terrabacteria group	Actinobacteria	Actinomycetia	Micromonosporales	Micromonosporaceae	Rhizocola	3	0.208914
K00059	cellular organisms	Bacteria	Proteobacteria	Alphaproteobacteria	Rhodospirillales	Rhodospirillaceae	unclassified Rhodospirillaceae	Rhodospirillaceae bacterium TMED23	1	0.0696379
K00059	cellular organisms	Bacteria	Terrabacteria group	Chloroflexi	Chloroflexia	Chloroflexales	Roseiflexineae	Roseiflexaceae	3	0.208914
K00059	cellular organisms	Bacteria	Proteobacteria	Alphaproteobacteria	Rhodospirillales	Acetobacteraceae	Roseomonas	Roseomonas cervicalis	1	0.0696379
K00059	cellular organisms	Bacteria	Terrabacteria group	Actinobacteria	Actinomycetia	Pseudonocardiales	Pseudonocardiaceae	Saccharopolyspora	1	0.0696379
K00059	cellular organisms	Bacteria	Proteobacteria	delta/epsilon subdivisions	Deltaproteobacteria	Deltaproteobacteria incertae sedis	SAR324 cluster	SAR324 cluster bacterium	21	1.4624
K00059	cellular organisms	Bacteria	Terrabacteria group	Firmicutes	Negativicutes	Selenomonadales	Selenomonadaceae	Selenomonas	1	0.0696379
K00059	cellular organisms	Bacteria	Proteobacteria	Alphaproteobacteria	Hyphomicrobiales	Rhizobiaceae	Sinorhizobium/Ensifer group	Sinorhizobium	1	0.0696379
K00059	cellular organisms	Bacteria	Terrabacteria group	Actinobacteria	Actinomycetia	Streptomycetales	Streptomycetaceae	Streptomyces	10	0.696379
K00059	cellular organisms	Bacteria	Proteobacteria	Gammaproteobacteria	Alteromonadales	Colwelliaceae	Thalassomonas	Thalassomonas actiniarum	1	0.0696379
K00059	cellular organisms	Archaea	Candidatus Thermoplasmatota	Thermoplasmata	Thermoplasmatales	Thermoplasmataceae	Thermoplasma	Thermoplasma volcanium	1	0.0696379
K00059	cellular organisms	Bacteria	Terrabacteria group	Firmicutes	Clostridia	Eubacteriales	Clostridiaceae	Thermotalea	1	0.0696379
K00059	cellular organisms	Bacteria	Terrabacteria group	Actinobacteria	Actinomycetia	Streptosporangiales	Treboniaceae	Trebonia	1	0.0696379
K00059	cellular organisms	Bacteria	Terrabacteria group	Firmicutes	Bacilli	Bacillales	Alicyclobacillaceae	Tumebacillus	1	0.0696379
K00059	cellular organisms	Bacteria	Proteobacteria	Betaproteobacteria	Burkholderiales	Burkholderiaceae	Burkholderia	Unclass	2	0.139276
K00059	cellular organisms	Bacteria	Bacteria incertae sedis	Bacteria candidate phyla	Candidatus Aminicenantes	unclassified Aminicenantes	Candidatus Aminicenantes bacterium RBG_19FT_COMBO_58_17	Unclass	1	0.0696379
K00059	cellular organisms	Archaea	Candidatus Thermoplasmatota	Candidatus Poseidoniia	Candidatus Poseidoniales	unclassified Candidatus Poseidoniales	Candidatus Poseidoniales archaeon	Unclass	12	0.835655
K00059	cellular organisms	Bacteria	Bacteria incertae sedis	Bacteria candidate phyla	Candidatus Rokubacteria	unclassified Candidatus Rokubacteria	Candidatus Rokubacteria bacterium	Unclass	2	0.139276
K00059	cellular organisms	Bacteria	Bacteria incertae sedis	Bacteria candidate phyla	Patescibacteria group	Parcubacteria group	Candidatus Yanofskybacteria	Unclass	2	0.139276
K00059	cellular organisms	Bacteria	Terrabacteria group	Firmicutes	Clostridia	unclassified Clostridia	Clostridia bacterium	Unclass	1	0.0696379
K00059	cellular organisms	Bacteria	Terrabacteria group	Chloroflexi	Dehalococcoidia	unclassified Dehalococcoidia	Dehalococcoidia bacterium	Unclass	29	2.0195
K00059	cellular organisms	Bacteria	Proteobacteria	delta/epsilon subdivisions	Deltaproteobacteria	unclassified Deltaproteobacteria	Deltaproteobacteria bacterium RBG_13_52_11	Unclass	1	0.0696379
K00059	cellular organisms	Bacteria	Proteobacteria	Betaproteobacteria	Nitrosomonadales	Gallionellaceae	Ferriphaselus	Unclass	1	0.0696379
K00059	cellular organisms	Bacteria	Proteobacteria	Alphaproteobacteria	Hyphomonadales	Hyphomonadaceae	Hyphomonas	Unclass	1	0.0696379
K00059	cellular organisms	Bacteria	Spirochaetes	Spirochaetia	Leptospirales	Leptospiraceae	Leptospira	Unclass	1	0.0696379
K00059	cellular organisms	Bacteria	Terrabacteria group	Actinobacteria	Actinomycetia	Corynebacteriales	Mycobacteriaceae	Unclass	2	0.139276
K00059	cellular organisms	Bacteria	Terrabacteria group	Firmicutes	Bacilli	Bacillales	Paenibacillaceae	Unclass	2	0.139276
K00059	cellular organisms	Bacteria	Proteobacteria	Alphaproteobacteria	Pelagibacterales	unclassified Pelagibacterales	Pelagibacterales bacterium	Unclass	1	0.0696379
K00059	cellular organisms	Bacteria	Proteobacteria	Gammaproteobacteria	Alteromonadales	Pseudoalteromonadaceae	Pseudoalteromonas	Unclass	1	0.0696379
K00059	cellular organisms	Bacteria	Terrabacteria group	Actinobacteria	Actinomycetia	Pseudonocardiales	Pseudonocardiaceae	Unclass	5	0.348189
K00059	cellular organisms	Bacteria	Proteobacteria	Alphaproteobacteria	Hyphomicrobiales	Rhizobiaceae	Rhizobium/Agrobacterium group	Unclass	1	0.0696379
K00059	cellular organisms	Bacteria	Proteobacteria	Alphaproteobacteria	Rhodospirillales	unclassified Rhodospirillales	Rhodospirillales bacterium 20-60-12	Unclass	3	0.208914
K00059	cellular organisms	Bacteria	Terrabacteria group	Chloroflexi	Chloroflexi incertae sedis	SAR202 cluster	SAR202 cluster bacterium	Unclass	39	2.71588
K00059	cellular organisms	Bacteria	Terrabacteria group	Chloroflexi	Chloroflexi incertae sedis	SAR202 cluster	SAR202 cluster bacterium Ae2-Chloro-G1	Unclass	4	0.278552
K00059	cellular organisms	Bacteria	Terrabacteria group	Chloroflexi	Chloroflexi incertae sedis	SAR202 cluster	SAR202 cluster bacterium Casp-Chloro-G2	Unclass	3	0.208914
K00059	cellular organisms	Bacteria	Terrabacteria group	Chloroflexi	Chloroflexi incertae sedis	SAR202 cluster	SAR202 cluster bacterium Casp-Chloro-G3	Unclass	6	0.417827
K00059	cellular organisms	Bacteria	Terrabacteria group	Chloroflexi	Chloroflexi incertae sedis	SAR202 cluster	SAR202 cluster bacterium Io17-Chloro-G1	Unclass	14	0.97493
K00059	cellular organisms	Bacteria	Terrabacteria group	Chloroflexi	Chloroflexi incertae sedis	SAR202 cluster	SAR202 cluster bacterium Io17-Chloro-G2	Unclass	3	0.208914
K00059	cellular organisms	Bacteria	Terrabacteria group	Chloroflexi	Chloroflexi incertae sedis	SAR202 cluster	SAR202 cluster bacterium Io17-Chloro-G3	Unclass	6	0.417827
K00059	cellular organisms	Bacteria	Terrabacteria group	Chloroflexi	Chloroflexi incertae sedis	SAR202 cluster	SAR202 cluster bacterium Io17-Chloro-G5	Unclass	26	1.81058
K00059	cellular organisms	Bacteria	Terrabacteria group	Chloroflexi	Chloroflexi incertae sedis	SAR202 cluster	SAR202 cluster bacterium Io17-Chloro-G7	Unclass	1	0.0696379
K00059	cellular organisms	Bacteria	Terrabacteria group	Chloroflexi	Chloroflexi incertae sedis	SAR202 cluster	SAR202 cluster bacterium Io17-Chloro-G8	Unclass	3	0.208914
K00059	cellular organisms	Bacteria	Terrabacteria group	Chloroflexi	Chloroflexi incertae sedis	SAR202 cluster	SAR202 cluster bacterium Io17-Chloro-G9	Unclass	4	0.278552
K00059	cellular organisms	Bacteria	Terrabacteria group	Chloroflexi	Chloroflexi incertae sedis	SAR202 cluster	SAR202 cluster bacterium MP-SAtl-SRR3965592-G1	Unclass	5	0.348189
K00059	cellular organisms	Archaea	TACK group	Crenarchaeota	Thermoprotei	unclassified Thermoprotei	Thermoprotei archaeon	Unclass	1	0.0696379
K00059	cellular organisms	Bacteria	Proteobacteria	Gammaproteobacteria	Chromatiales	Ectothiorhodospiraceae	Thioalkalivibrio	Unclass	3	0.208914
K00059	cellular organisms	Bacteria	Proteobacteria	Alphaproteobacteria	unclassified Alphaproteobacteria	Alphaproteobacteria bacterium	Unclass	Unclass	1	0.0696379
K00059	cellular organisms	Bacteria	Proteobacteria	Alphaproteobacteria	unclassified Alphaproteobacteria	Alphaproteobacteria bacterium MarineAlpha9_Bin7	Unclass	Unclass	1	0.0696379
K00059	cellular organisms	Bacteria	Proteobacteria	Betaproteobacteria	unclassified Betaproteobacteria	Betaproteobacteria bacterium	Unclass	Unclass	1	0.0696379
K00059	cellular organisms	Bacteria	Proteobacteria	Betaproteobacteria	unclassified Betaproteobacteria	Betaproteobacteria bacterium RIFCSPLOWO2_12_FULL_62_13	Unclass	Unclass	1	0.0696379
K00059	cellular organisms	Bacteria	Proteobacteria	Betaproteobacteria	Burkholderiales	Burkholderiaceae	Unclass	Unclass	1	0.0696379
K00059	cellular organisms	Bacteria	Bacteria incertae sedis	Bacteria candidate phyla	Candidatus Handelsmanbacteria	Candidatus Handelsmanbacteria bacterium RIFCSPLOWO2_12_FULL_64_10	Unclass	Unclass	2	0.139276
K00059	cellular organisms	Bacteria	Terrabacteria group	Chloroflexi	unclassified Chloroflexi	Chloroflexi bacterium	Unclass	Unclass	28	1.94986
K00059	cellular organisms	Bacteria	Terrabacteria group	Chloroflexi	unclassified Chloroflexi	Chloroflexi bacterium HGW-Chloroflexi-9	Unclass	Unclass	1	0.0696379
K00059	cellular organisms	Bacteria	Terrabacteria group	Firmicutes	environmental samples	Firmicutes bacterium CAG:791	Unclass	Unclass	1	0.0696379
K00059	cellular organisms	Bacteria	Terrabacteria group	Firmicutes	unclassified Firmicutes sensu stricto	Firmicutes bacterium HGW-Firmicutes-21	Unclass	Unclass	1	0.0696379
K00059	cellular organisms	Bacteria	Proteobacteria	Gammaproteobacteria	unclassified Gammaproteobacteria	Gammaproteobacteria bacterium	Unclass	Unclass	14	0.97493
K00059	cellular organisms	Bacteria	Nitrospinae/Tectomicrobia group	Nitrospinae	unclassified Nitrospinae	Nitrospinae bacterium	Unclass	Unclass	1	0.0696379
K00059	cellular organisms	Bacteria	Proteobacteria	Alphaproteobacteria	Pelagibacterales	Pelagibacteraceae	Unclass	Unclass	1	0.0696379
K00059	cellular organisms	Bacteria	PVC group	Planctomycetes	unclassified Planctomycetes	Planctomycetes bacterium	Unclass	Unclass	1	0.0696379
K00059	cellular organisms	Bacteria	PVC group	Planctomycetes	unclassified Planctomycetes	Planctomycetes bacterium TBK1r	Unclass	Unclass	1	0.0696379
K00059	cellular organisms	Bacteria	Proteobacteria	Alphaproteobacteria	Rhodobacterales	Rhodobacteraceae	Unclass	Unclass	1	0.0696379
K00059	cellular organisms	Bacteria	Terrabacteria group	Chloroflexi	Chloroflexi incertae sedis	SAR202 cluster	Unclass	Unclass	15	1.04457
K00059	cellular organisms	Bacteria	Acidobacteria	unclassified Acidobacteria	Acidobacteria bacterium	Unclass	Unclass	Unclass	6	0.417827
K00059	cellular organisms	Bacteria	Terrabacteria group	Actinobacteria	Actinomycetia	Unclass	Unclass	Unclass	4	0.278552
K00059	cellular organisms	Bacteria	FCB group	Bacteroidetes/Chlorobi group	Bacteroidetes	Unclass	Unclass	Unclass	3	0.208914
K00059	cellular organisms	Bacteria	Proteobacteria	Betaproteobacteria	Burkholderiales	Unclass	Unclass	Unclass	1	0.0696379
K00059	cellular organisms	Bacteria	Atribacterota	unclassified Atribacterota	Candidatus Atribacteria bacterium MT.SAG.1	Unclass	Unclass	Unclass	2	0.139276
K00059	cellular organisms	Bacteria	FCB group	Candidatus Marinimicrobia	Candidatus Marinimicrobia bacterium	Unclass	Unclass	Unclass	14	0.97493
K00059	cellular organisms	Bacteria	Nitrospirae	unclassified Nitrospirae	Nitrospirae bacterium RBG_16_43_11	Unclass	Unclass	Unclass	1	0.0696379
K00059	cellular organisms	Bacteria	Proteobacteria	unclassified Proteobacteria	Proteobacteria bacterium	Unclass	Unclass	Unclass	5	0.348189
K00059	cellular organisms	Bacteria	Terrabacteria group	unclassified Terrabacteria group	Terrabacteria group bacterium ANGP1	Unclass	Unclass	Unclass	2	0.139276
K00059	cellular organisms	Bacteria	Proteobacteria	Alphaproteobacteria	Unclass	Unclass	Unclass	Unclass	3	0.208914
K00059	cellular organisms	Bacteria	unclassified Bacteria	bacterium	Unclass	Unclass	Unclass	Unclass	1	0.0696379
K00059	cellular organisms	Bacteria	unclassified Bacteria	bacterium HR29	Unclass	Unclass	Unclass	Unclass	1	0.0696379
K00059	cellular organisms	Bacteria	FCB group	Candidatus Marinimicrobia	Unclass	Unclass	Unclass	Unclass	1	0.0696379
K00059	cellular organisms	Bacteria	Terrabacteria group	Chloroflexi	Unclass	Unclass	Unclass	Unclass	81	5.64067
K00059	cellular organisms	Bacteria	Terrabacteria group	Firmicutes	Unclass	Unclass	Unclass	Unclass	1	0.0696379
K00059	cellular organisms	Bacteria	Proteobacteria	Gammaproteobacteria	Unclass	Unclass	Unclass	Unclass	9	0.626741
K00059	cellular organisms	Bacteria	Nitrospinae/Tectomicrobia group	Nitrospinae	Unclass	Unclass	Unclass	Unclass	2	0.139276
K00059	cellular organisms	Bacteria	PVC group	Planctomycetes	Unclass	Unclass	Unclass	Unclass	1	0.0696379
K00059	cellular organisms	Bacteria	Acidobacteria	Unclass	Unclass	Unclass	Unclass	Unclass	2	0.139276
K00059	cellular organisms	Bacteria	Proteobacteria	Unclass	Unclass	Unclass	Unclass	Unclass	35	2.43733
K00059	cellular organisms	Bacteria	Terrabacteria group	Unclass	Unclass	Unclass	Unclass	Unclass	18	1.25348
K00059	cellular organisms	Archaea	Unclass	Unclass	Unclass	Unclass	Unclass	Unclass	1	0.0696379
K00059	cellular organisms	Bacteria	Unclass	Unclass	Unclass	Unclass	Unclass	Unclass	139	9.67967
K00059	cellular organisms	Unclass	Unclass	Unclass	Unclass	Unclass	Unclass	Unclass	9	0.626741
K00059	Unclass	Unclass	Unclass	Unclass	Unclass	Unclass	Unclass	Unclass	664	46.2396
K00059	cellular organisms	Bacteria	Acidobacteria	unclassified Acidobacteria	Unclass	Unclass	Unclass	Unclass	2	0.139276
K00059	cellular organisms	Bacteria	Proteobacteria	Alphaproteobacteria	unclassified Alphaproteobacteria	Unclass	Unclass	Unclass	1	0.0696379
K00059	cellular organisms	Bacteria	Terrabacteria group	Chloroflexi	unclassified Chloroflexi	Unclass	Unclass	Unclass	2	0.139276
K00059	cellular organisms	Bacteria	Terrabacteria group	Firmicutes	unclassified Firmicutes sensu stricto	Unclass	Unclass	Unclass	2	0.139276
K00059	cellular organisms	Bacteria	PVC group	Planctomycetes	unclassified Planctomycetes	Unclass	Unclass	Unclass	1	0.0696379
K00059	cellular organisms	Bacteria	Proteobacteria	Gammaproteobacteria	Vibrionales	Unclass	Unclass	Unclass	1	0.0696379
K00059	cellular organisms	Bacteria	Bacteria incertae sedis	Bacteria candidate phyla	Candidatus Rokubacteria	unclassified Candidatus Rokubacteria	Unclass	Unclass	2	0.139276
K00059	cellular organisms	Bacteria	Proteobacteria	delta/epsilon subdivisions	Deltaproteobacteria	unclassified Deltaproteobacteria	Unclass	Unclass	3	0.208914
K00059	cellular organisms	Bacteria	PVC group	Verrucomicrobia	Verrucomicrobiae	unclassified Verrucomicrobiae	Verrucomicrobiae bacterium DG1235	Unclass	1	0.0696379
K00059	cellular organisms	Bacteria	Proteobacteria	Gammaproteobacteria	Vibrionales	Vibrionaceae	Vibrio	Unclass	3	0.208914
K00059	cellular organisms	Bacteria	Proteobacteria	Acidithiobacillia	Acidithiobacillales	Acidithiobacillaceae	Acidithiobacillus	unclassified Acidithiobacillus	2	0.139276
K00059	cellular organisms	Bacteria	Proteobacteria	Alphaproteobacteria	Pelagibacterales	Pelagibacteraceae	Candidatus Pelagibacter	unclassified Candidatus Pelagibacter	2	0.139276
K00059	cellular organisms	Bacteria	Terrabacteria group	Firmicutes	Clostridia	Eubacteriales	Clostridiaceae	unclassified Clostridiaceae	1	0.0696379
K00059	cellular organisms	Bacteria	Terrabacteria group	Actinobacteria	Actinomycetia	Geodermatophilales	Geodermatophilaceae	unclassified Geodermatophilaceae	1	0.0696379
K00059	cellular organisms	Bacteria	Proteobacteria	Betaproteobacteria	Burkholderiales	Burkholderiales genera incertae sedis	Ideonella	unclassified Ideonella	1	0.0696379
K00059	cellular organisms	Bacteria	PVC group	Planctomycetes	Planctomycetia	Planctomycetales	Planctomycetaceae	unclassified Planctomycetaceae	3	0.208914
K00059	cellular organisms	Bacteria	Proteobacteria	Alphaproteobacteria	Rhodobacterales	Roseobacteraceae	Poseidonocella	unclassified Poseidonocella	2	0.139276
K00059	cellular organisms	Bacteria	PVC group	Verrucomicrobia	Opitutae	Puniceicoccales	Puniceicoccaceae	unclassified Puniceicoccaceae	1	0.0696379
K00059	cellular organisms	Bacteria	Proteobacteria	Alphaproteobacteria	Rhodospirillales	Acetobacteraceae	Roseomonas	unclassified Roseomonas	1	0.0696379
K00059	cellular organisms	Bacteria	PVC group	Verrucomicrobia	Verrucomicrobiae	Verrucomicrobiales	unclassified Verrucomicrobiales	Verrucomicrobiales bacterium	3	0.208914
K00059	cellular organisms	Bacteria	FCB group	Bacteroidetes/Chlorobi group	Bacteroidetes	Flavobacteriia	Flavobacteriales	Weeksellaceae	1	0.0696379
K00111	cellular organisms	Bacteria	Proteobacteria	Gammaproteobacteria	Alteromonadales	Alteromonadaceae	Alteromonas	Alteromonas mediterranea	2	4.87805
K00111	cellular organisms	Bacteria	Proteobacteria	delta/epsilon subdivisions	Deltaproteobacteria	Desulfobacterales	Desulfobulbaceae	Desulfobulbus	1	2.43902
K00111	cellular organisms	Bacteria	FCB group	Bacteroidetes/Chlorobi group	Bacteroidetes	Flavobacteriia	Flavobacteriales	Flavobacteriaceae	2	4.87805
K00111	cellular organisms	Bacteria	Terrabacteria group	Actinobacteria	Actinomycetia	Corynebacteriales	Nocardiaceae	Nocardia	2	4.87805
K00111	cellular organisms	Bacteria	Proteobacteria	delta/epsilon subdivisions	Deltaproteobacteria	Deltaproteobacteria incertae sedis	SAR324 cluster	SAR324 cluster bacterium	2	4.87805
K00111	cellular organisms	Bacteria	Proteobacteria	Alphaproteobacteria	Hyphomicrobiales	Rhizobiaceae	Sinorhizobium/Ensifer group	Sinorhizobium	1	2.43902
K00111	cellular organisms	Bacteria	FCB group	Bacteroidetes/Chlorobi group	Bacteroidetes	Sphingobacteriia	Sphingobacteriales	Sphingobacteriaceae	1	2.43902
K00111	cellular organisms	Bacteria	Proteobacteria	Gammaproteobacteria	Aeromonadales	Aeromonadaceae	Aeromonas	Unclass	1	2.43902
K00111	cellular organisms	Bacteria	Proteobacteria	delta/epsilon subdivisions	Deltaproteobacteria	unclassified Deltaproteobacteria	Deltaproteobacteria bacterium	Unclass	4	9.7561
K00111	cellular organisms	Bacteria	Proteobacteria	delta/epsilon subdivisions	Deltaproteobacteria	Deltaproteobacteria incertae sedis	SAR324 cluster	Unclass	3	7.31707
K00111	cellular organisms	Bacteria	Proteobacteria	Alphaproteobacteria	unclassified Alphaproteobacteria	alpha proteobacterium SCGC AB-629-F11	Unclass	Unclass	1	2.43902
K00111	cellular organisms	Bacteria	Proteobacteria	Betaproteobacteria	unclassified Betaproteobacteria	Betaproteobacteria bacterium HGW-Betaproteobacteria-6	Unclass	Unclass	1	2.43902
K00111	cellular organisms	Bacteria	Unclass	Unclass	Unclass	Unclass	Unclass	Unclass	2	4.87805
K00111	Unclass	Unclass	Unclass	Unclass	Unclass	Unclass	Unclass	Unclass	17	41.4634
K00111	cellular organisms	Bacteria	Proteobacteria	Alphaproteobacteria	Pelagibacterales	environmental samples	uncultured SAR11 cluster alpha proteobacterium H17925_45G17	Unclass	1	2.43902
K00134	cellular organisms	Bacteria	Proteobacteria	Gammaproteobacteria	Alteromonadales	Alteromonadaceae	Alteromonas	Alteromonas mediterranea	8	1.02828
K00134	cellular organisms	Bacteria	Terrabacteria group	Actinobacteria	Actinomycetia	Micrococcales	Micrococcaceae	Arthrobacter	1	0.128535
K00134	cellular organisms	Bacteria	Proteobacteria	Gammaproteobacteria	Gammaproteobacteria incertae sedis	Candidatus Competibacteraceae	Candidatus Competibacter	Candidatus Competibacter denitrificans	1	0.128535
K00134	cellular organisms	Bacteria	Proteobacteria	Gammaproteobacteria	Methylococcales	Methylococcaceae	Methylobacter	Candidatus Methylobacter oryzae	1	0.128535
K00134	cellular organisms	Bacteria	Nitrospinae/Tectomicrobia group	Nitrospinae	Nitrospinia	Nitrospinales	Nitrospinaceae	Candidatus Nitronauta	1	0.128535
K00134	cellular organisms	Bacteria	Proteobacteria	Gammaproteobacteria	Gammaproteobacteria incertae sedis	Candidatus Thioglobus	unclassified Candidatus Thioglobus	Candidatus Thioglobus sp. MED-G25	12	1.54242
K00134	cellular organisms	Bacteria	Proteobacteria	Gammaproteobacteria	Gammaproteobacteria incertae sedis	Candidatus Thioglobus	unclassified Candidatus Thioglobus	Candidatus Thioglobus sp. NP1	3	0.385604
K00134	cellular organisms	Bacteria	Proteobacteria	Betaproteobacteria	Neisseriales	Chromobacteriaceae	Chromobacterium group	Chromobacterium	1	0.128535
K00134	cellular organisms	Bacteria	Proteobacteria	Betaproteobacteria	Burkholderiales	Comamonadaceae	unclassified Comamonadaceae	Comamonadaceae bacterium OH2545_COT-014	1	0.128535
K00134	cellular organisms	Bacteria	Terrabacteria group	Actinobacteria	Actinomycetia	Corynebacteriales	Dietziaceae	Dietzia	1	0.128535
K00134	cellular organisms	Bacteria	FCB group	Bacteroidetes/Chlorobi group	Bacteroidetes	Flavobacteriia	Flavobacteriales	Flavobacteriaceae	1	0.128535
K00134	cellular organisms	Bacteria	Terrabacteria group	Actinobacteria	Actinomycetia	Frankiales	Frankiaceae	Frankia	2	0.257069
K00134	cellular organisms	Bacteria	Proteobacteria	Gammaproteobacteria	Oceanospirillales	Halomonadaceae	Halomonas	Halomonas sulfidaeris	2	0.257069
K00134	cellular organisms	Bacteria	Proteobacteria	Gammaproteobacteria	Enterobacterales	Enterobacteriaceae	Klebsiella	Klebsiella quasipneumoniae	2	0.257069
K00134	cellular organisms	Bacteria	Proteobacteria	Gammaproteobacteria	Chromatiales	Chromatiaceae	Lamprobacter	Lamprobacter modestohalophilus	3	0.385604
K00134	cellular organisms	Bacteria	Proteobacteria	Zetaproteobacteria	Mariprofundales	Mariprofundaceae	Mariprofundus	Mariprofundus ferrooxydans	4	0.514139
K00134	cellular organisms	Bacteria	Terrabacteria group	Firmicutes	Clostridia	Thermoanaerobacterales	Thermoanaerobacteraceae	Moorella group	1	0.128535
K00134	cellular organisms	Bacteria	Terrabacteria group	Actinobacteria	Actinomycetia	Micrococcales	Microbacteriaceae	Mycetocola	2	0.257069
K00134	cellular organisms	Bacteria	Terrabacteria group	Firmicutes	Clostridia	Eubacteriales	Oscillospiraceae	Pseudoclostridium	1	0.128535
K00134	cellular organisms	Bacteria	Proteobacteria	Gammaproteobacteria	Xanthomonadales	Xanthomonadaceae	Pseudoxanthomonas	Pseudoxanthomonas wuyuanensis	1	0.128535
K00134	cellular organisms	Bacteria	PVC group	Verrucomicrobia	Opitutae	Puniceicoccales	Puniceicoccaceae	Puniceicoccus	1	0.128535
K00134	cellular organisms	Bacteria	Proteobacteria	delta/epsilon subdivisions	Deltaproteobacteria	Deltaproteobacteria incertae sedis	SAR324 cluster	SAR324 cluster bacterium	7	0.899743
K00134	cellular organisms	Bacteria	FCB group	Bacteroidetes/Chlorobi group	Bacteroidetes	Sphingobacteriia	Sphingobacteriales	Sphingobacteriaceae	1	0.128535
K00134	cellular organisms	Bacteria	Terrabacteria group	Actinobacteria	Actinomycetia	Streptomycetales	Streptomycetaceae	Streptomyces	1	0.128535
K00134	cellular organisms	Bacteria	Proteobacteria	Alphaproteobacteria	Rhodobacterales	Roseobacteraceae	Sulfitobacter	Sulfitobacter noctilucae	1	0.128535
K00134	cellular organisms	Bacteria	Proteobacteria	Gammaproteobacteria	Alteromonadales	Colwelliaceae	Thalassotalea	Thalassotalea marina	1	0.128535
K00134	cellular organisms	Bacteria	Terrabacteria group	Firmicutes	Erysipelotrichia	Erysipelotrichales	Turicibacteraceae	Turicibacter	1	0.128535
K00134	cellular organisms	Bacteria	Terrabacteria group	Firmicutes	Bacilli	Bacillales	Bacillaceae	Unclass	2	0.257069
K00134	cellular organisms	Bacteria	Proteobacteria	Gammaproteobacteria	Gammaproteobacteria incertae sedis	sulfur-oxidizing symbionts	Bathymodiolus septemdierum thioautotrophic gill symbiont	Unclass	3	0.385604
K00134	cellular organisms	Bacteria	Bacteria incertae sedis	Bacteria candidate phyla	candidate division KSB1	unclassified candidate division KSB1	candidate division KSB1 bacterium	Unclass	1	0.128535
K00134	cellular organisms	Bacteria	Terrabacteria group	Chloroflexi	Dehalococcoidia	unclassified Dehalococcoidia	Dehalococcoidia bacterium	Unclass	7	0.899743
K00134	cellular organisms	Bacteria	Proteobacteria	delta/epsilon subdivisions	Deltaproteobacteria	unclassified Deltaproteobacteria	Deltaproteobacteria bacterium	Unclass	1	0.128535
K00134	cellular organisms	Bacteria	Proteobacteria	Gammaproteobacteria	Oceanospirillales	Halomonadaceae	Halomonas	Unclass	6	0.771208
K00134	cellular organisms	Bacteria	Terrabacteria group	Actinobacteria	Actinomycetia	Micrococcales	Microbacteriaceae	Unclass	1	0.128535
K00134	cellular organisms	Bacteria	Proteobacteria	Gammaproteobacteria	Alteromonadales	Pseudoalteromonadaceae	Pseudoalteromonas	Unclass	4	0.514139
K00134	cellular organisms	Bacteria	Proteobacteria	Gammaproteobacteria	Pseudomonadales	Moraxellaceae	Psychrobacter	Unclass	1	0.128535
K00134	cellular organisms	Bacteria	Terrabacteria group	Chloroflexi	Chloroflexi incertae sedis	SAR202 cluster	SAR202 cluster bacterium	Unclass	9	1.15681
K00134	cellular organisms	Bacteria	Terrabacteria group	Chloroflexi	Chloroflexi incertae sedis	SAR202 cluster	SAR202 cluster bacterium Casp-Chloro-G2	Unclass	1	0.128535
K00134	cellular organisms	Bacteria	Terrabacteria group	Chloroflexi	Chloroflexi incertae sedis	SAR202 cluster	SAR202 cluster bacterium Casp-Chloro-G3	Unclass	2	0.257069
K00134	cellular organisms	Bacteria	Terrabacteria group	Chloroflexi	Chloroflexi incertae sedis	SAR202 cluster	SAR202 cluster bacterium Io17-Chloro-G3	Unclass	8	1.02828
K00134	cellular organisms	Bacteria	Terrabacteria group	Chloroflexi	Chloroflexi incertae sedis	SAR202 cluster	SAR202 cluster bacterium Io17-Chloro-G4	Unclass	3	0.385604
K00134	cellular organisms	Bacteria	Terrabacteria group	Chloroflexi	Chloroflexi incertae sedis	SAR202 cluster	SAR202 cluster bacterium Io17-Chloro-G5	Unclass	48	6.16967
K00134	cellular organisms	Bacteria	Terrabacteria group	Chloroflexi	Chloroflexi incertae sedis	SAR202 cluster	SAR202 cluster bacterium Io17-Chloro-G6	Unclass	1	0.128535
K00134	cellular organisms	Bacteria	Terrabacteria group	Chloroflexi	Chloroflexi incertae sedis	SAR202 cluster	SAR202 cluster bacterium Io17-Chloro-G8	Unclass	3	0.385604
K00134	cellular organisms	Bacteria	Proteobacteria	Alphaproteobacteria	Sphingomonadales	Sphingomonadaceae	Sphingobium	Unclass	1	0.128535
K00134	cellular organisms	Bacteria	Proteobacteria	Alphaproteobacteria	Rhodospirillales	Acetobacteraceae	Unclass	Unclass	1	0.128535
K00134	cellular organisms	Bacteria	Proteobacteria	Alphaproteobacteria	unclassified Alphaproteobacteria	Alphaproteobacteria bacterium	Unclass	Unclass	1	0.128535
K00134	cellular organisms	Bacteria	Proteobacteria	Alphaproteobacteria	unclassified Alphaproteobacteria	Alphaproteobacteria bacterium MarineAlpha3_Bin3	Unclass	Unclass	1	0.128535
K00134	cellular organisms	Bacteria	Proteobacteria	Alphaproteobacteria	unclassified Alphaproteobacteria	Alphaproteobacteria bacterium MarineAlpha9_Bin7	Unclass	Unclass	3	0.385604
K00134	cellular organisms	Bacteria	Proteobacteria	Gammaproteobacteria	Alteromonadales	Alteromonadaceae	Unclass	Unclass	1	0.128535
K00134	cellular organisms	Bacteria	Bacteria incertae sedis	Bacteria candidate phyla	Candidatus Poribacteria	Candidatus Poribacteria bacterium	Unclass	Unclass	5	0.642674
K00134	cellular organisms	Bacteria	Terrabacteria group	Chloroflexi	unclassified Chloroflexi	Chloroflexi bacterium	Unclass	Unclass	7	0.899743
K00134	cellular organisms	Bacteria	Terrabacteria group	Chloroflexi	unclassified Chloroflexi	Chloroflexi bacterium CG07_land_8_20_14_0_80_45_17	Unclass	Unclass	2	0.257069
K00134	cellular organisms	Bacteria	Terrabacteria group	Chloroflexi	unclassified Chloroflexi	Chloroflexi bacterium RBG_13_68_17	Unclass	Unclass	2	0.257069
K00134	cellular organisms	Bacteria	Proteobacteria	Gammaproteobacteria	Chromatiales	Chromatiaceae	Unclass	Unclass	1	0.128535
K00134	cellular organisms	Bacteria	Proteobacteria	Gammaproteobacteria	unclassified Gammaproteobacteria	Gammaproteobacteria bacterium	Unclass	Unclass	1	0.128535
K00134	cellular organisms	Bacteria	Proteobacteria	Gammaproteobacteria	unclassified Gammaproteobacteria	Gammaproteobacteria bacterium TMED34	Unclass	Unclass	1	0.128535
K00134	cellular organisms	Bacteria	Proteobacteria	Gammaproteobacteria	Oceanospirillales	Halomonadaceae	Unclass	Unclass	1	0.128535
K00134	cellular organisms	Bacteria	Bacteria incertae sedis	Bacteria candidate phyla	Patescibacteria group	Parcubacteria group	Unclass	Unclass	1	0.128535
K00134	cellular organisms	Bacteria	Proteobacteria	Gammaproteobacteria	Pasteurellales	Pasteurellaceae	Unclass	Unclass	1	0.128535
K00134	cellular organisms	Bacteria	Proteobacteria	Gammaproteobacteria	Gammaproteobacteria incertae sedis	Pseudohongiella	Unclass	Unclass	1	0.128535
K00134	cellular organisms	Bacteria	Proteobacteria	Alphaproteobacteria	Rhodospirillales	Rhodospirillaceae	Unclass	Unclass	1	0.128535
K00134	cellular organisms	Bacteria	Terrabacteria group	Chloroflexi	Chloroflexi incertae sedis	SAR202 cluster	Unclass	Unclass	15	1.92802
K00134	cellular organisms	Bacteria	Terrabacteria group	Actinobacteria	Actinomycetia	Unclass	Unclass	Unclass	3	0.385604
K00134	cellular organisms	Bacteria	FCB group	Candidatus Marinimicrobia	Candidatus Marinimicrobia bacterium	Unclass	Unclass	Unclass	7	0.899743
K00134	cellular organisms	Bacteria	Proteobacteria	delta/epsilon subdivisions	Deltaproteobacteria	Unclass	Unclass	Unclass	1	0.128535
K00134	cellular organisms	Bacteria	Proteobacteria	Gammaproteobacteria	Gammaproteobacteria incertae sedis	Unclass	Unclass	Unclass	2	0.257069
K00134	cellular organisms	Bacteria	Proteobacteria	unclassified Proteobacteria	Proteobacteria bacterium	Unclass	Unclass	Unclass	1	0.128535
K00134	cellular organisms	Bacteria	Proteobacteria	Alphaproteobacteria	Rhodospirillales	Unclass	Unclass	Unclass	1	0.128535
K00134	cellular organisms	Bacteria	Proteobacteria	Alphaproteobacteria	Sphingomonadales	Unclass	Unclass	Unclass	1	0.128535
K00134	cellular organisms	Bacteria	Terrabacteria group	Actinobacteria	Unclass	Unclass	Unclass	Unclass	1	0.128535
K00134	cellular organisms	Bacteria	Proteobacteria	Alphaproteobacteria	Unclass	Unclass	Unclass	Unclass	4	0.514139
K00134	cellular organisms	Archaea	unclassified Archaea	archaeon	Unclass	Unclass	Unclass	Unclass	1	0.128535
K00134	cellular organisms	Bacteria	unclassified Bacteria	bacterium	Unclass	Unclass	Unclass	Unclass	2	0.257069
K00134	cellular organisms	Bacteria	unclassified Bacteria	bacterium ADurb.Bin363	Unclass	Unclass	Unclass	Unclass	1	0.128535
K00134	cellular organisms	Bacteria	unclassified Bacteria	bacterium TMED15	Unclass	Unclass	Unclass	Unclass	2	0.257069
K00134	cellular organisms	Bacteria	Terrabacteria group	Chloroflexi	Unclass	Unclass	Unclass	Unclass	92	11.8252
K00134	cellular organisms	Bacteria	Terrabacteria group	Firmicutes	Unclass	Unclass	Unclass	Unclass	1	0.128535
K00134	cellular organisms	Bacteria	Proteobacteria	Gammaproteobacteria	Unclass	Unclass	Unclass	Unclass	6	0.771208
K00134	cellular organisms	Bacteria	Proteobacteria	Unclass	Unclass	Unclass	Unclass	Unclass	17	2.18509
K00134	cellular organisms	Bacteria	Terrabacteria group	Unclass	Unclass	Unclass	Unclass	Unclass	14	1.79949
K00134	cellular organisms	Bacteria	Unclass	Unclass	Unclass	Unclass	Unclass	Unclass	32	4.11311
K00134	cellular organisms	Unclass	Unclass	Unclass	Unclass	Unclass	Unclass	Unclass	1	0.128535
K00134	Unclass	Unclass	Unclass	Unclass	Unclass	Unclass	Unclass	Unclass	361	46.401
K00134	cellular organisms	Bacteria	PVC group	Verrucomicrobia	Unclass	Unclass	Unclass	Unclass	1	0.128535
K00134	cellular organisms	Bacteria	Proteobacteria	Alphaproteobacteria	unclassified Alphaproteobacteria	Unclass	Unclass	Unclass	2	0.257069
K00134	cellular organisms	Bacteria	PVC group	Candidatus Omnitrophica	unclassified Candidatus Omnitrophica	Unclass	Unclass	Unclass	4	0.514139
K00134	cellular organisms	Bacteria	Terrabacteria group	Chloroflexi	unclassified Chloroflexi	Unclass	Unclass	Unclass	1	0.128535
K00134	cellular organisms	Bacteria	Proteobacteria	Gammaproteobacteria	Vibrionales	Vibrionaceae	Vibrio	Unclass	1	0.128535
K00134	cellular organisms	Bacteria	FCB group	Bacteroidetes/Chlorobi group	Bacteroidetes	Flavobacteriia	Flavobacteriales	unclassified Flavobacteriales	1	0.128535
K00134	cellular organisms	Bacteria	Proteobacteria	Alphaproteobacteria	Hyphomicrobiales	Phyllobacteriaceae	Mesorhizobium	unclassified Mesorhizobium	1	0.128535
K00134	cellular organisms	Bacteria	Terrabacteria group	Actinobacteria	Actinomycetia	Micrococcales	Microbacteriaceae	unclassified Microbacteriaceae	3	0.385604
K00134	cellular organisms	Bacteria	Proteobacteria	Gammaproteobacteria	Alteromonadales	Pseudoalteromonadaceae	Pseudoalteromonas	unclassified Pseudoalteromonas	2	0.257069
K00134	cellular organisms	Bacteria	PVC group	Verrucomicrobia	Verrucomicrobiae	Verrucomicrobiales	unclassified Verrucomicrobiales	Verrucomicrobiales bacterium	1	0.128535
K00161	cellular organisms	Bacteria	Proteobacteria	Gammaproteobacteria	Enterobacterales	Enterobacteriaceae	Escherichia	Escherichia coli	2	1.66667
K00161	cellular organisms	Bacteria	Proteobacteria	Gammaproteobacteria	Pseudomonadales	Pseudomonadaceae	Pseudomonas	Pseudomonas putida group	2	1.66667
K00161	cellular organisms	Bacteria	Terrabacteria group	Chloroflexi	Thermomicrobia	Sphaerobacteridae	Sphaerobacterales	Sphaerobacterineae	3	2.5
K00161	cellular organisms	Bacteria	Terrabacteria group	Actinobacteria	Actinomycetia	Streptomycetales	Streptomycetaceae	Streptomyces	1	0.833333
K00161	cellular organisms	Archaea	Candidatus Thermoplasmatota	Candidatus Poseidoniia	Candidatus Poseidoniales	unclassified Candidatus Poseidoniales	Candidatus Poseidoniales archaeon	Unclass	5	4.16667
K00161	cellular organisms	Bacteria	Terrabacteria group	Chloroflexi	Dehalococcoidia	unclassified Dehalococcoidia	Dehalococcoidia bacterium	Unclass	1	0.833333
K00161	cellular organisms	Bacteria	Proteobacteria	Gammaproteobacteria	Pseudomonadales	Pseudomonadaceae	Pseudomonas	Unclass	2	1.66667
K00161	cellular organisms	Bacteria	Terrabacteria group	Chloroflexi	Chloroflexi incertae sedis	SAR202 cluster	SAR202 cluster bacterium	Unclass	3	2.5
K00161	cellular organisms	Bacteria	Terrabacteria group	Chloroflexi	Chloroflexi incertae sedis	SAR202 cluster	SAR202 cluster bacterium Io17-Chloro-G2	Unclass	1	0.833333
K00161	cellular organisms	Bacteria	Terrabacteria group	Chloroflexi	Chloroflexi incertae sedis	SAR202 cluster	SAR202 cluster bacterium Io17-Chloro-G3	Unclass	5	4.16667
K00161	cellular organisms	Bacteria	PVC group	Candidatus Omnitrophica	unclassified Candidatus Omnitrophica	Candidatus Omnitrophica bacterium CG11_big_fil_rev_8_21_14_0_20_63_9	Unclass	Unclass	1	0.833333
K00161	cellular organisms	Bacteria	Terrabacteria group	Chloroflexi	unclassified Chloroflexi	Chloroflexi bacterium	Unclass	Unclass	6	5
K00161	cellular organisms	Bacteria	Proteobacteria	Gammaproteobacteria	unclassified Gammaproteobacteria	Gammaproteobacteria bacterium	Unclass	Unclass	1	0.833333
K00161	cellular organisms	Bacteria	Terrabacteria group	Actinobacteria	Actinomycetia	Unclass	Unclass	Unclass	2	1.66667
K00161	cellular organisms	Bacteria	FCB group	Bacteroidetes/Chlorobi group	Bacteroidetes	Unclass	Unclass	Unclass	1	0.833333
K00161	cellular organisms	Bacteria	Elusimicrobia	unclassified Elusimicrobia	Elusimicrobia bacterium CG_4_10_14_0_2_um_filter_63_34	Unclass	Unclass	Unclass	2	1.66667
K00161	cellular organisms	Bacteria	Terrabacteria group	Chloroflexi	Unclass	Unclass	Unclass	Unclass	3	2.5
K00161	cellular organisms	Bacteria	Terrabacteria group	Unclass	Unclass	Unclass	Unclass	Unclass	1	0.833333
K00161	cellular organisms	Bacteria	Unclass	Unclass	Unclass	Unclass	Unclass	Unclass	9	7.5
K00161	cellular organisms	Unclass	Unclass	Unclass	Unclass	Unclass	Unclass	Unclass	5	4.16667
K00161	Unclass	Unclass	Unclass	Unclass	Unclass	Unclass	Unclass	Unclass	58	48.3333
K00161	cellular organisms	Bacteria	Proteobacteria	Alphaproteobacteria	unclassified Alphaproteobacteria	Unclass	Unclass	Unclass	2	1.66667
K00161	cellular organisms	Bacteria	FCB group	Gemmatimonadetes	unclassified Gemmatimonadetes	Unclass	Unclass	Unclass	2	1.66667
K00161	cellular organisms	Bacteria	Proteobacteria	Alphaproteobacteria	Hyphomicrobiales	Bradyrhizobiaceae	Bradyrhizobium	unclassified Bradyrhizobium	1	0.833333
K00161	cellular organisms	Bacteria	Proteobacteria	Alphaproteobacteria	Sphingomonadales	Zymomonadaceae	Zymomonas	Zymomonas mobilis	1	0.833333
K00162	cellular organisms	Bacteria	Terrabacteria group	Actinobacteria	Actinomycetia	Micrococcales	Micrococcaceae	Arthrobacter	1	1.20482
K00162	cellular organisms	Bacteria	Proteobacteria	Alphaproteobacteria	Sphingomonadales	Sphingomonadaceae	Sphingomonas	Sphingomonas chungangi	2	2.40964
K00162	cellular organisms	Bacteria	Terrabacteria group	Chloroflexi	Dehalococcoidia	unclassified Dehalococcoidia	Dehalococcoidia bacterium	Unclass	2	2.40964
K00162	cellular organisms	Bacteria	Terrabacteria group	Chloroflexi	Chloroflexi incertae sedis	SAR202 cluster	SAR202 cluster bacterium	Unclass	8	9.63855
K00162	cellular organisms	Bacteria	Terrabacteria group	Chloroflexi	Chloroflexi incertae sedis	SAR202 cluster	SAR202 cluster bacterium Io17-Chloro-G2	Unclass	1	1.20482
K00162	cellular organisms	Bacteria	Proteobacteria	Alphaproteobacteria	unclassified Alphaproteobacteria	Alphaproteobacteria bacterium CG11_big_fil_rev_8_21_14_0_20_44_7	Unclass	Unclass	1	1.20482
K00162	cellular organisms	Bacteria	Proteobacteria	Alphaproteobacteria	unclassified Alphaproteobacteria	Alphaproteobacteria bacterium MarineAlpha9_Bin6	Unclass	Unclass	1	1.20482
K00162	cellular organisms	Bacteria	Terrabacteria group	Chloroflexi	unclassified Chloroflexi	Chloroflexi bacterium	Unclass	Unclass	2	2.40964
K00162	cellular organisms	Archaea	Euryarchaeota	Hadesarchaea	unclassified Hadesarchaea	Hadesarchaea archaeon YNP_N21	Unclass	Unclass	1	1.20482
K00162	cellular organisms	Bacteria	Proteobacteria	Alphaproteobacteria	Unclass	Unclass	Unclass	Unclass	1	1.20482
K00162	cellular organisms	Bacteria	unclassified Bacteria	bacterium	Unclass	Unclass	Unclass	Unclass	1	1.20482
K00162	cellular organisms	Bacteria	Terrabacteria group	Chloroflexi	Unclass	Unclass	Unclass	Unclass	6	7.22892
K00162	cellular organisms	Bacteria	Proteobacteria	Unclass	Unclass	Unclass	Unclass	Unclass	3	3.61446
K00162	cellular organisms	Bacteria	Terrabacteria group	Unclass	Unclass	Unclass	Unclass	Unclass	3	3.61446
K00162	cellular organisms	Bacteria	Unclass	Unclass	Unclass	Unclass	Unclass	Unclass	5	6.0241
K00162	cellular organisms	Unclass	Unclass	Unclass	Unclass	Unclass	Unclass	Unclass	1	1.20482
K00162	Unclass	Unclass	Unclass	Unclass	Unclass	Unclass	Unclass	Unclass	40	48.1928
K00162	cellular organisms	Bacteria	PVC group	Verrucomicrobia	Unclass	Unclass	Unclass	Unclass	1	1.20482
K00162	cellular organisms	Bacteria	Proteobacteria	Betaproteobacteria	Burkholderiales	Comamonadaceae	Polaromonas	unclassified Polaromonas	3	3.61446
K00163	cellular organisms	Bacteria	Terrabacteria group	Actinobacteria	Actinomycetia	Bifidobacteriales	Bifidobacteriaceae	Bifidobacterium	1	0.657895
K00163	cellular organisms	Bacteria	Proteobacteria	Gammaproteobacteria	Legionellales	Legionellaceae	Legionella	Legionella steigerwaltii	1	0.657895
K00163	cellular organisms	Bacteria	Proteobacteria	Alphaproteobacteria	Hyphomicrobiales	Phyllobacteriaceae	Mesorhizobium	Mesorhizobium amorphae	1	0.657895
K00163	cellular organisms	Bacteria	Proteobacteria	Alphaproteobacteria	Pelagibacterales	Pelagibacteraceae	unclassified Pelagibacteraceae	Pelagibacteraceae bacterium	3	1.97368
K00163	cellular organisms	Bacteria	Proteobacteria	Gammaproteobacteria	Pseudomonadales	Pseudomonadaceae	Pseudomonas	Pseudomonas simiae	1	0.657895
K00163	cellular organisms	Bacteria	Proteobacteria	delta/epsilon subdivisions	Deltaproteobacteria	Deltaproteobacteria incertae sedis	SAR324 cluster	SAR324 cluster bacterium	3	1.97368
K00163	cellular organisms	Bacteria	Terrabacteria group	Actinobacteria	Actinomycetia	Streptomycetales	Streptomycetaceae	Streptomyces	2	1.31579
K00163	cellular organisms	Bacteria	Proteobacteria	Gammaproteobacteria	Pseudomonadales	Moraxellaceae	Acinetobacter	Unclass	1	0.657895
K00163	cellular organisms	Bacteria	Terrabacteria group	Chloroflexi	Dehalococcoidia	unclassified Dehalococcoidia	Dehalococcoidia bacterium	Unclass	1	0.657895
K00163	cellular organisms	Bacteria	Proteobacteria	Gammaproteobacteria	Alteromonadales	Pseudoalteromonadaceae	Pseudoalteromonas	Unclass	2	1.31579
K00163	cellular organisms	Bacteria	Terrabacteria group	Chloroflexi	Chloroflexi incertae sedis	SAR202 cluster	SAR202 cluster bacterium	Unclass	3	1.97368
K00163	cellular organisms	Bacteria	Terrabacteria group	Chloroflexi	Chloroflexi incertae sedis	SAR202 cluster	SAR202 cluster bacterium Casp-Chloro-G4	Unclass	6	3.94737
K00163	cellular organisms	Bacteria	Proteobacteria	Alphaproteobacteria	Rhodobacterales	Roseobacteraceae	Tropicibacter	Unclass	3	1.97368
K00163	cellular organisms	Bacteria	Proteobacteria	Gammaproteobacteria	Thiotrichales	Fastidiosibacteraceae	Unclass	Unclass	1	0.657895
K00163	cellular organisms	Bacteria	Proteobacteria	Gammaproteobacteria	unclassified Gammaproteobacteria	Gammaproteobacteria bacterium	Unclass	Unclass	5	3.28947
K00163	cellular organisms	Bacteria	Proteobacteria	Gammaproteobacteria	unclassified Gammaproteobacteria	Gammaproteobacteria bacterium RBG_16_51_14	Unclass	Unclass	1	0.657895
K00163	cellular organisms	Bacteria	Proteobacteria	Gammaproteobacteria	unclassified Gammaproteobacteria	Gammaproteobacteria bacterium TMED36	Unclass	Unclass	1	0.657895
K00163	cellular organisms	Bacteria	PVC group	Planctomycetes	unclassified Planctomycetes	Planctomycetes bacterium	Unclass	Unclass	1	0.657895
K00163	cellular organisms	Bacteria	FCB group	Candidatus Marinimicrobia	Candidatus Marinimicrobia bacterium	Unclass	Unclass	Unclass	5	3.28947
K00163	cellular organisms	Bacteria	Proteobacteria	Alphaproteobacteria	Pelagibacterales	Unclass	Unclass	Unclass	5	3.28947
K00163	cellular organisms	Bacteria	Proteobacteria	Alphaproteobacteria	Unclass	Unclass	Unclass	Unclass	2	1.31579
K00163	cellular organisms	Bacteria	Proteobacteria	Betaproteobacteria	Unclass	Unclass	Unclass	Unclass	1	0.657895
K00163	cellular organisms	Bacteria	Terrabacteria group	Chloroflexi	Unclass	Unclass	Unclass	Unclass	1	0.657895
K00163	cellular organisms	Bacteria	Proteobacteria	Gammaproteobacteria	Unclass	Unclass	Unclass	Unclass	3	1.97368
K00163	cellular organisms	Bacteria	Proteobacteria	Unclass	Unclass	Unclass	Unclass	Unclass	4	2.63158
K00163	cellular organisms	Bacteria	Unclass	Unclass	Unclass	Unclass	Unclass	Unclass	12	7.89474
K00163	Unclass	Unclass	Unclass	Unclass	Unclass	Unclass	Unclass	Unclass	69	45.3947
K00163	cellular organisms	Bacteria	Proteobacteria	delta/epsilon subdivisions	Deltaproteobacteria	unclassified Deltaproteobacteria	Unclass	Unclass	4	2.63158
K00163	cellular organisms	Bacteria	FCB group	Bacteroidetes/Chlorobi group	Ignavibacteriae	Ignavibacteria	unclassified Ignavibacteria	Unclass	2	1.31579
K00163	cellular organisms	Bacteria	Proteobacteria	Alphaproteobacteria	Pelagibacterales	Pelagibacteraceae	Candidatus Pelagibacter	unclassified Candidatus Pelagibacter	6	3.94737
K00163	cellular organisms	Bacteria	Proteobacteria	Gammaproteobacteria	Alteromonadales	Pseudoalteromonadaceae	Pseudoalteromonas	unclassified Pseudoalteromonas	1	0.657895
K00164	cellular organisms	Bacteria	Proteobacteria	Gammaproteobacteria	Alteromonadales	Alteromonadaceae	Alteromonas	Alteromonas mediterranea	1	0.431034
K00164	cellular organisms	Bacteria	Proteobacteria	Gammaproteobacteria	Pasteurellales	Pasteurellaceae	Bisgaard taxa	Bisgaard Taxon 44	1	0.431034
K00164	cellular organisms	Bacteria	Proteobacteria	Alphaproteobacteria	Hyphomicrobiales	Blastochloridaceae	Blastochloris	Blastochloris sulfoviridis	1	0.431034
K00164	cellular organisms	Bacteria	Proteobacteria	Alphaproteobacteria	Pelagibacterales	Pelagibacteraceae	Candidatus Pelagibacter	Candidatus Pelagibacter ubique	2	0.862069
K00164	cellular organisms	Bacteria	FCB group	Bacteroidetes/Chlorobi group	Bacteroidetes	Flavobacteriia	Flavobacteriales	Flavobacteriaceae	2	0.862069
K00164	cellular organisms	Bacteria	Proteobacteria	Gammaproteobacteria	Methylococcales	Methylococcaceae	Methylomicrobium	Methylomicrobium lacus	4	1.72414
K00164	cellular organisms	Bacteria	Proteobacteria	delta/epsilon subdivisions	Deltaproteobacteria	Deltaproteobacteria incertae sedis	SAR324 cluster	SAR324 cluster bacterium	3	1.2931
K00164	cellular organisms	Bacteria	PVC group	Planctomycetes	Planctomycetia	Gemmatales	Gemmataceae	Telmatocola	2	0.862069
K00164	cellular organisms	Bacteria	Proteobacteria	Gammaproteobacteria	Chromatiales	Ectothiorhodospiraceae	Thioalbus	Thioalbus denitrificans	1	0.431034
K00164	cellular organisms	Bacteria	Proteobacteria	Gammaproteobacteria	Chromatiales	Ectothiorhodospiraceae	Thioalkalivibrio	Thioalkalivibrio nitratireducens	1	0.431034
K00164	cellular organisms	Bacteria	Spirochaetes	Spirochaetia	Leptospirales	Leptospiraceae	Turneriella	Turneriella parva	1	0.431034
K00164	cellular organisms	Bacteria	Proteobacteria	Gammaproteobacteria	Alteromonadales	Alteromonadaceae	Alteromonas	Unclass	1	0.431034
K00164	cellular organisms	Bacteria	Proteobacteria	Alphaproteobacteria	Rhodobacterales	Roseobacteraceae	Litoreibacter	Unclass	1	0.431034
K00164	cellular organisms	Bacteria	Proteobacteria	Alphaproteobacteria	Hyphomicrobiales	Phyllobacteriaceae	Nitratireductor	Unclass	1	0.431034
K00164	cellular organisms	Bacteria	Proteobacteria	Gammaproteobacteria	Alteromonadales	Alteromonadaceae	Paraglaciecola	Unclass	2	0.862069
K00164	cellular organisms	Bacteria	Proteobacteria	Alphaproteobacteria	Pelagibacterales	unclassified Pelagibacterales	Pelagibacterales bacterium	Unclass	5	2.15517
K00164	cellular organisms	Bacteria	Proteobacteria	Gammaproteobacteria	Alteromonadales	Pseudoalteromonadaceae	Pseudoalteromonas	Unclass	2	0.862069
K00164	cellular organisms	Bacteria	Proteobacteria	Gammaproteobacteria	Pseudomonadales	Moraxellaceae	Psychrobacter	Unclass	3	1.2931
K00164	cellular organisms	Bacteria	Proteobacteria	Gammaproteobacteria	Chromatiales	Chromatiaceae	Rheinheimera	Unclass	1	0.431034
K00164	cellular organisms	Bacteria	Proteobacteria	Alphaproteobacteria	unclassified Alphaproteobacteria	Alphaproteobacteria bacterium	Unclass	Unclass	7	3.01724
K00164	cellular organisms	Bacteria	Proteobacteria	Alphaproteobacteria	unclassified Alphaproteobacteria	Alphaproteobacteria bacterium MarineAlpha3_Bin5	Unclass	Unclass	3	1.2931
K00164	cellular organisms	Bacteria	Proteobacteria	Gammaproteobacteria	Alteromonadales	Colwelliaceae	Unclass	Unclass	1	0.431034
K00164	cellular organisms	Bacteria	Proteobacteria	Gammaproteobacteria	unclassified Gammaproteobacteria	Gammaproteobacteria bacterium	Unclass	Unclass	1	0.431034
K00164	cellular organisms	Bacteria	PVC group	Planctomycetes	unclassified Planctomycetes	Planctomycetes bacterium	Unclass	Unclass	1	0.431034
K00164	cellular organisms	Bacteria	Proteobacteria	Alphaproteobacteria	Rhodobacterales	Rhodobacteraceae	Unclass	Unclass	2	0.862069
K00164	cellular organisms	Bacteria	FCB group	Candidatus Marinimicrobia	Candidatus Marinimicrobia bacterium	Unclass	Unclass	Unclass	2	0.862069
K00164	cellular organisms	Bacteria	Proteobacteria	Gammaproteobacteria	Gammaproteobacteria incertae sedis	Unclass	Unclass	Unclass	1	0.431034
K00164	cellular organisms	Bacteria	Proteobacteria	Alphaproteobacteria	Pelagibacterales	Unclass	Unclass	Unclass	1	0.431034
K00164	cellular organisms	Bacteria	Proteobacteria	unclassified Proteobacteria	Proteobacteria bacterium	Unclass	Unclass	Unclass	1	0.431034
K00164	cellular organisms	Bacteria	Proteobacteria	unclassified Proteobacteria	Proteobacteria bacterium TMED261	Unclass	Unclass	Unclass	1	0.431034
K00164	cellular organisms	Bacteria	Proteobacteria	Alphaproteobacteria	Rhodobacterales	Unclass	Unclass	Unclass	1	0.431034
K00164	cellular organisms	Bacteria	Proteobacteria	Alphaproteobacteria	Unclass	Unclass	Unclass	Unclass	9	3.87931
K00164	cellular organisms	Bacteria	FCB group	Bacteroidetes/Chlorobi group	Unclass	Unclass	Unclass	Unclass	1	0.431034
K00164	cellular organisms	Bacteria	Terrabacteria group	Unclass	Unclass	Unclass	Unclass	Unclass	1	0.431034
K00164	cellular organisms	Bacteria	Unclass	Unclass	Unclass	Unclass	Unclass	Unclass	15	6.46552
K00164	cellular organisms	Unclass	Unclass	Unclass	Unclass	Unclass	Unclass	Unclass	1	0.431034
K00164	Unclass	Unclass	Unclass	Unclass	Unclass	Unclass	Unclass	Unclass	110	47.4138
K00164	cellular organisms	Bacteria	Proteobacteria	Gammaproteobacteria	Vibrionales	Unclass	Unclass	Unclass	1	0.431034
K00164	cellular organisms	Bacteria	PVC group	Verrucomicrobia	unclassified Verrucomicrobia	Verrucomicrobia bacterium	Unclass	Unclass	3	1.2931
K00164	cellular organisms	Bacteria	Proteobacteria	Gammaproteobacteria	Vibrionales	Vibrionaceae	Vibrio	Unclass	16	6.89655
K00164	cellular organisms	Bacteria	Proteobacteria	Gammaproteobacteria	Alteromonadales	Alteromonadaceae	Alteromonas	unclassified Alteromonas	2	0.862069
K00164	cellular organisms	Bacteria	Proteobacteria	Alphaproteobacteria	Pelagibacterales	Pelagibacteraceae	Candidatus Pelagibacter	unclassified Candidatus Pelagibacter	1	0.431034
K00164	cellular organisms	Bacteria	FCB group	Bacteroidetes/Chlorobi group	Bacteroidetes	Flavobacteriia	Flavobacteriales	unclassified Flavobacteriales	1	0.431034
K00164	cellular organisms	Bacteria	Proteobacteria	Gammaproteobacteria	Alteromonadales	Pseudoalteromonadaceae	Pseudoalteromonas	unclassified Pseudoalteromonas	10	4.31034
K00164	cellular organisms	Bacteria	Proteobacteria	Gammaproteobacteria	Alteromonadales	Colwelliaceae	Thalassomonas	unclassified Thalassomonas	3	1.2931
K00164	cellular organisms	Bacteria	Proteobacteria	Alphaproteobacteria	Rhodobacterales	Rhodobacteraceae	Yoonia	Yoonia vestfoldensis	1	0.431034
K00174	cellular organisms	Bacteria	Terrabacteria group	Firmicutes	Bacilli	Bacillales	Bacillaceae	Alteribacillus	1	0.201207
K00174	cellular organisms	Bacteria	Terrabacteria group	Actinobacteria	Actinomycetia	Micrococcales	Cellulomonadaceae	Cellulomonas	1	0.201207
K00174	cellular organisms	Bacteria	FCB group	Bacteroidetes/Chlorobi group	Bacteroidetes	Flavobacteriia	Flavobacteriales	Cryomorphaceae	1	0.201207
K00174	cellular organisms	Bacteria	Proteobacteria	delta/epsilon subdivisions	Deltaproteobacteria	Desulfobacterales	unclassified Desulfobacterales	Desulfobacterales bacterium SG8_35_2	1	0.201207
K00174	cellular organisms	Bacteria	Terrabacteria group	Actinobacteria	Actinomycetia	unclassified Actinomycetia	marine Actinobacteria clade	environmental samples	1	0.201207
K00174	cellular organisms	Bacteria	Proteobacteria	Alphaproteobacteria	Rhodospirillales	Rhodospirillaceae	Hwanghaeella	Hwanghaeella grinnelliae	4	0.804829
K00174	cellular organisms	Bacteria	PVC group	Planctomycetes	Planctomycetia	Pirellulales	Pirellulaceae	Lignipirellula	4	0.804829
K00174	cellular organisms	Bacteria	Terrabacteria group	Chloroflexi	Caldilineae	Caldilineales	Caldilineaceae	Litorilinea	1	0.201207
K00174	cellular organisms	Bacteria	Terrabacteria group	Actinobacteria	Actinomycetia	Streptosporangiales	Streptosporangiaceae	Microbispora	1	0.201207
K00174	cellular organisms	Bacteria	FCB group	Bacteroidetes/Chlorobi group	Bacteroidetes	Bacteroidia	Bacteroidales	Prevotellaceae	1	0.201207
K00174	cellular organisms	Bacteria	FCB group	Bacteroidetes/Chlorobi group	Bacteroidetes	Cytophagia	Cytophagales	Reichenbachiellaceae	1	0.201207
K00174	cellular organisms	Bacteria	PVC group	Planctomycetes	Planctomycetia	Pirellulales	Pirellulaceae	Roseimaritima	1	0.201207
K00174	cellular organisms	Bacteria	PVC group	Planctomycetes	Planctomycetia	Pirellulales	Pirellulaceae	Rubripirellula	4	0.804829
K00174	cellular organisms	Bacteria	Proteobacteria	delta/epsilon subdivisions	Deltaproteobacteria	Deltaproteobacteria incertae sedis	SAR324 cluster	SAR324 cluster bacterium	3	0.603622
K00174	cellular organisms	Bacteria	Proteobacteria	Alphaproteobacteria	Sphingomonadales	Erythrobacteraceae	Tsuneonella	Tsuneonella mangrovi	1	0.201207
K00174	cellular organisms	Bacteria	Terrabacteria group	Actinobacteria	Actinomycetia	unclassified Actinomycetia	Actinobacteria bacterium	Unclass	2	0.402414
K00174	cellular organisms	Bacteria	Terrabacteria group	Chloroflexi	Anaerolineae	unclassified Anaerolineae	Anaerolineae bacterium SG8_19	Unclass	1	0.201207
K00174	cellular organisms	Bacteria	FCB group	Bacteroidetes/Chlorobi group	Bacteroidetes	unclassified Bacteroidetes	Bacteroidetes bacterium	Unclass	3	0.603622
K00174	cellular organisms	Archaea	Candidatus Thermoplasmatota	Candidatus Poseidoniia	Candidatus Poseidoniales	unclassified Candidatus Poseidoniales	Candidatus Poseidoniales archaeon	Unclass	1	0.201207
K00174	cellular organisms	Bacteria	Bacteria incertae sedis	Bacteria candidate phyla	Candidatus Rokubacteria	unclassified Candidatus Rokubacteria	Candidatus Rokubacteria bacterium	Unclass	1	0.201207
K00174	cellular organisms	Bacteria	Proteobacteria	Gammaproteobacteria	Chromatiales	unclassified Chromatiales	Chromatiales bacterium	Unclass	1	0.201207
K00174	cellular organisms	Bacteria	Terrabacteria group	Chloroflexi	Dehalococcoidia	unclassified Dehalococcoidia	Dehalococcoidia bacterium	Unclass	6	1.20724
K00174	cellular organisms	Bacteria	FCB group	Bacteroidetes/Chlorobi group	Bacteroidetes	Flavobacteriia	Flavobacteriales	Unclass	1	0.201207
K00174	cellular organisms	Bacteria	Proteobacteria	Alphaproteobacteria	Hyphomicrobiales	unclassified Hyphomicrobiales	Rhizobiales bacterium TMED94	Unclass	1	0.201207
K00174	cellular organisms	Bacteria	Terrabacteria group	Chloroflexi	Chloroflexi incertae sedis	SAR202 cluster	SAR202 cluster bacterium	Unclass	9	1.81087
K00174	cellular organisms	Bacteria	Terrabacteria group	Chloroflexi	Chloroflexi incertae sedis	SAR202 cluster	SAR202 cluster bacterium Casp-Chloro-G2	Unclass	1	0.201207
K00174	cellular organisms	Bacteria	Terrabacteria group	Chloroflexi	Chloroflexi incertae sedis	SAR202 cluster	SAR202 cluster bacterium Casp-Chloro-G3	Unclass	4	0.804829
K00174	cellular organisms	Bacteria	Terrabacteria group	Chloroflexi	Chloroflexi incertae sedis	SAR202 cluster	SAR202 cluster bacterium Casp-Chloro-G4	Unclass	2	0.402414
K00174	cellular organisms	Bacteria	Terrabacteria group	Chloroflexi	Chloroflexi incertae sedis	SAR202 cluster	SAR202 cluster bacterium Io17-Chloro-G3	Unclass	5	1.00604
K00174	cellular organisms	Bacteria	Terrabacteria group	Chloroflexi	Chloroflexi incertae sedis	SAR202 cluster	SAR202 cluster bacterium Io17-Chloro-G4	Unclass	3	0.603622
K00174	cellular organisms	Bacteria	Terrabacteria group	Chloroflexi	Chloroflexi incertae sedis	SAR202 cluster	SAR202 cluster bacterium Io17-Chloro-G5	Unclass	13	2.61569
K00174	cellular organisms	Bacteria	Terrabacteria group	Chloroflexi	Chloroflexi incertae sedis	SAR202 cluster	SAR202 cluster bacterium Io17-Chloro-G6	Unclass	5	1.00604
K00174	cellular organisms	Bacteria	Terrabacteria group	Chloroflexi	Chloroflexi incertae sedis	SAR202 cluster	SAR202 cluster bacterium Io17-Chloro-G7	Unclass	3	0.603622
K00174	cellular organisms	Bacteria	Terrabacteria group	Chloroflexi	Chloroflexi incertae sedis	SAR202 cluster	SAR202 cluster bacterium Io17-Chloro-G9	Unclass	4	0.804829
K00174	cellular organisms	Bacteria	Proteobacteria	delta/epsilon subdivisions	Epsilonproteobacteria	Campylobacterales	Unclass	Unclass	1	0.201207
K00174	cellular organisms	Bacteria	Bacteria incertae sedis	Bacteria candidate phyla	Candidatus Poribacteria	Candidatus Poribacteria bacterium	Unclass	Unclass	2	0.402414
K00174	cellular organisms	Bacteria	Terrabacteria group	Chloroflexi	unclassified Chloroflexi	Chloroflexi bacterium	Unclass	Unclass	20	4.02414
K00174	cellular organisms	Bacteria	Proteobacteria	Gammaproteobacteria	unclassified Gammaproteobacteria	Gammaproteobacteria bacterium	Unclass	Unclass	2	0.402414
K00174	cellular organisms	Bacteria	PVC group	Planctomycetes	unclassified Planctomycetes	Planctomycetes bacterium	Unclass	Unclass	1	0.201207
K00174	cellular organisms	Bacteria	Terrabacteria group	Chloroflexi	Chloroflexi incertae sedis	SAR202 cluster	Unclass	Unclass	1	0.201207
K00174	cellular organisms	Bacteria	Acidobacteria	unclassified Acidobacteria	Acidobacteria bacterium	Unclass	Unclass	Unclass	7	1.40845
K00174	cellular organisms	Bacteria	Acidobacteria	unclassified Acidobacteria	Acidobacteria bacterium RIFCSPLOWO2_02_FULL_65_29	Unclass	Unclass	Unclass	1	0.201207
K00174	cellular organisms	Bacteria	Terrabacteria group	Actinobacteria	Actinomycetia	Unclass	Unclass	Unclass	2	0.402414
K00174	cellular organisms	Bacteria	Calditrichaeota	unclassified Calditrichaeota	Calditrichaeota bacterium	Unclass	Unclass	Unclass	1	0.201207
K00174	cellular organisms	Bacteria	FCB group	Candidatus Marinimicrobia	Candidatus Marinimicrobia bacterium	Unclass	Unclass	Unclass	13	2.61569
K00174	cellular organisms	Bacteria	FCB group	Candidatus Marinimicrobia	Candidatus Marinimicrobia bacterium CG1_02_48_14	Unclass	Unclass	Unclass	2	0.402414
K00174	cellular organisms	Bacteria	Acidobacteria	Blastocatellia	Chloracidobacterium	Unclass	Unclass	Unclass	1	0.201207
K00174	cellular organisms	Bacteria	Proteobacteria	Betaproteobacteria	Nitrosomonadales	Unclass	Unclass	Unclass	1	0.201207
K00174	cellular organisms	Bacteria	Bacteria incertae sedis	Bacteria candidate phyla	Unclass	Unclass	Unclass	Unclass	1	0.201207
K00174	cellular organisms	Bacteria	unclassified Bacteria	bacterium	Unclass	Unclass	Unclass	Unclass	13	2.61569
K00174	cellular organisms	Bacteria	unclassified Bacteria	bacterium TMED161	Unclass	Unclass	Unclass	Unclass	3	0.603622
K00174	cellular organisms	Bacteria	FCB group	Bacteroidetes/Chlorobi group	Unclass	Unclass	Unclass	Unclass	1	0.201207
K00174	cellular organisms	Bacteria	FCB group	Candidatus Marinimicrobia	Unclass	Unclass	Unclass	Unclass	5	1.00604
K00174	cellular organisms	Bacteria	Terrabacteria group	Chloroflexi	Unclass	Unclass	Unclass	Unclass	22	4.42656
K00174	cellular organisms	Bacteria	Proteobacteria	Gammaproteobacteria	Unclass	Unclass	Unclass	Unclass	3	0.603622
K00174	cellular organisms	Bacteria	PVC group	Planctomycetes	Unclass	Unclass	Unclass	Unclass	2	0.402414
K00174	cellular organisms	Bacteria	Unclass	Unclass	Unclass	Unclass	Unclass	Unclass	49	9.85915
K00174	cellular organisms	Unclass	Unclass	Unclass	Unclass	Unclass	Unclass	Unclass	22	4.42656
K00174	Unclass	Unclass	Unclass	Unclass	Unclass	Unclass	Unclass	Unclass	208	41.8511
K00174	cellular organisms	Bacteria	PVC group	Candidatus Omnitrophica	unclassified Candidatus Omnitrophica	Unclass	Unclass	Unclass	2	0.402414
K00174	cellular organisms	Bacteria	Nitrospinae/Tectomicrobia group	Candidatus Tectomicrobia	unclassified Candidatus Tectomicrobia	Unclass	Unclass	Unclass	1	0.201207
K00174	cellular organisms	Bacteria	Bacteria incertae sedis	Bacteria candidate phyla	Candidatus Rokubacteria	unclassified Candidatus Rokubacteria	Unclass	Unclass	1	0.201207
K00174	cellular organisms	Bacteria	PVC group	Verrucomicrobia	unclassified Verrucomicrobia	Verrucomicrobia bacterium	Unclass	Unclass	10	2.01207
K00174	cellular organisms	Bacteria	FCB group	Bacteroidetes/Chlorobi group	Ignavibacteriae	Ignavibacteria	Ignavibacteriales	unclassified Ignavibacteriales	1	0.201207
K00174	cellular organisms	Bacteria	PVC group	Planctomycetes	Planctomycetia	Planctomycetales	Planctomycetaceae	unclassified Planctomycetaceae	2	0.402414
K00174	Viruses	Duplodnaviria	Heunggongvirae	Uroviricota	Caudoviricetes	Caudovirales	Siphoviridae	unclassified Siphoviridae	1	0.201207
K00174	cellular organisms	Bacteria	Terrabacteria group	Actinobacteria	Acidimicrobiia	Acidimicrobiales	environmental samples	uncultured Acidimicrobiales bacterium	1	0.201207
K00174	cellular organisms	Bacteria	FCB group	Bacteroidetes/Chlorobi group	Bacteroidetes	Flavobacteriia	Flavobacteriales	Weeksellaceae	2	0.402414
K00175	cellular organisms	Bacteria	Terrabacteria group	Actinobacteria	Acidimicrobiia	Acidimicrobiales	unclassified Acidimicrobiales	Acidimicrobiales bacterium	1	0.255754
K00175	cellular organisms	Bacteria	PVC group	Planctomycetes	Phycisphaerae	Phycisphaerales	Phycisphaeraceae	Algisphaera	5	1.27877
K00175	cellular organisms	Bacteria	PVC group	Planctomycetes	Planctomycetia	Pirellulales	Lacipirellulaceae	Botrimarina	1	0.255754
K00175	cellular organisms	Bacteria	Proteobacteria	Gammaproteobacteria	Gammaproteobacteria incertae sedis	Candidatus Thioglobus	unclassified Candidatus Thioglobus	Candidatus Thioglobus sp. MED-G25	4	1.02302
K00175	cellular organisms	Bacteria	FCB group	Bacteroidetes/Chlorobi group	Bacteroidetes	Flavobacteriia	Flavobacteriales	Flavobacteriaceae	1	0.255754
K00175	cellular organisms	Bacteria	FCB group	Bacteroidetes/Chlorobi group	Ignavibacteriae	Ignavibacteria	unclassified Ignavibacteria	Ignavibacteria bacterium GWA2_55_25	1	0.255754
K00175	cellular organisms	Bacteria	PVC group	Planctomycetes	Planctomycetia	Pirellulales	Lacipirellulaceae	Lacipirellula	1	0.255754
K00175	cellular organisms	Bacteria	Terrabacteria group	Firmicutes	Bacilli	Lactobacillales	Lactobacillaceae	Lacticaseibacillus	3	0.767263
K00175	cellular organisms	Bacteria	Proteobacteria	delta/epsilon subdivisions	Deltaproteobacteria	Deltaproteobacteria incertae sedis	SAR324 cluster	SAR324 cluster bacterium	5	1.27877
K00175	cellular organisms	Bacteria	FCB group	Bacteroidetes/Chlorobi group	Bacteroidetes	unclassified Bacteroidetes	Bacteroidetes bacterium	Unclass	1	0.255754
K00175	cellular organisms	Archaea	Candidatus Thermoplasmatota	Candidatus Poseidoniia	Candidatus Poseidoniales	unclassified Candidatus Poseidoniales	Candidatus Poseidoniales archaeon	Unclass	2	0.511509
K00175	cellular organisms	Bacteria	Terrabacteria group	Chloroflexi	Dehalococcoidia	unclassified Dehalococcoidia	Dehalococcoidia bacterium	Unclass	4	1.02302
K00175	cellular organisms	Bacteria	PVC group	Planctomycetes	Planctomycetia	unclassified Planctomycetia	Planctomycetia bacterium 21-64-5	Unclass	1	0.255754
K00175	cellular organisms	Bacteria	Terrabacteria group	Chloroflexi	Chloroflexi incertae sedis	SAR202 cluster	SAR202 cluster bacterium	Unclass	20	5.11509
K00175	cellular organisms	Bacteria	Terrabacteria group	Chloroflexi	Chloroflexi incertae sedis	SAR202 cluster	SAR202 cluster bacterium Casp-Chloro-G2	Unclass	1	0.255754
K00175	cellular organisms	Bacteria	Terrabacteria group	Chloroflexi	Chloroflexi incertae sedis	SAR202 cluster	SAR202 cluster bacterium Casp-Chloro-G3	Unclass	1	0.255754
K00175	cellular organisms	Bacteria	Terrabacteria group	Chloroflexi	Chloroflexi incertae sedis	SAR202 cluster	SAR202 cluster bacterium Io17-Chloro-G2	Unclass	1	0.255754
K00175	cellular organisms	Bacteria	Terrabacteria group	Chloroflexi	Chloroflexi incertae sedis	SAR202 cluster	SAR202 cluster bacterium Io17-Chloro-G4	Unclass	5	1.27877
K00175	cellular organisms	Bacteria	Terrabacteria group	Chloroflexi	Chloroflexi incertae sedis	SAR202 cluster	SAR202 cluster bacterium Io17-Chloro-G5	Unclass	7	1.79028
K00175	cellular organisms	Bacteria	Terrabacteria group	Chloroflexi	Chloroflexi incertae sedis	SAR202 cluster	SAR202 cluster bacterium Io17-Chloro-G6	Unclass	10	2.55754
K00175	cellular organisms	Bacteria	Terrabacteria group	Chloroflexi	Chloroflexi incertae sedis	SAR202 cluster	SAR202 cluster bacterium Io17-Chloro-G7	Unclass	4	1.02302
K00175	cellular organisms	Bacteria	Terrabacteria group	Chloroflexi	Chloroflexi incertae sedis	SAR202 cluster	SAR202 cluster bacterium Io17-Chloro-G9	Unclass	6	1.53453
K00175	cellular organisms	Bacteria	Nitrospinae/Tectomicrobia group	Candidatus Tectomicrobia	unclassified Candidatus Tectomicrobia	Candidatus Tectomicrobia bacterium RIFCSPLOWO2_02_FULL_70_19	Unclass	Unclass	1	0.255754
K00175	cellular organisms	Bacteria	Terrabacteria group	Chloroflexi	unclassified Chloroflexi	Chloroflexi bacterium	Unclass	Unclass	20	5.11509
K00175	cellular organisms	Bacteria	Proteobacteria	Gammaproteobacteria	unclassified Gammaproteobacteria	Gammaproteobacteria bacterium	Unclass	Unclass	5	1.27877
K00175	cellular organisms	Bacteria	PVC group	Planctomycetes	unclassified Planctomycetes	Planctomycetes bacterium	Unclass	Unclass	1	0.255754
K00175	cellular organisms	Bacteria	PVC group	Planctomycetes	unclassified Planctomycetes	Planctomycetes bacterium Pan216	Unclass	Unclass	1	0.255754
K00175	cellular organisms	Bacteria	Terrabacteria group	Chloroflexi	Chloroflexi incertae sedis	SAR202 cluster	Unclass	Unclass	12	3.06905
K00175	cellular organisms	Bacteria	Acidobacteria	Thermoanaerobaculia	unclassified Thermoanaerobaculia	Thermoanaerobaculia bacterium	Unclass	Unclass	1	0.255754
K00175	cellular organisms	Bacteria	Acidobacteria	unclassified Acidobacteria	Acidobacteria bacterium	Unclass	Unclass	Unclass	2	0.511509
K00175	cellular organisms	Bacteria	Terrabacteria group	Actinobacteria	Actinomycetia	Unclass	Unclass	Unclass	1	0.255754
K00175	cellular organisms	Bacteria	FCB group	Candidatus Marinimicrobia	Candidatus Marinimicrobia bacterium	Unclass	Unclass	Unclass	13	3.32481
K00175	cellular organisms	Archaea	TACK group	Thaumarchaeota	environmental samples	Unclass	Unclass	Unclass	2	0.511509
K00175	cellular organisms	Bacteria	Terrabacteria group	Actinobacteria	Unclass	Unclass	Unclass	Unclass	1	0.255754
K00175	cellular organisms	Bacteria	unclassified Bacteria	bacterium	Unclass	Unclass	Unclass	Unclass	5	1.27877
K00175	cellular organisms	Bacteria	unclassified Bacteria	bacterium TMED15	Unclass	Unclass	Unclass	Unclass	1	0.255754
K00175	cellular organisms	Bacteria	Terrabacteria group	Chloroflexi	Unclass	Unclass	Unclass	Unclass	17	4.34783
K00175	cellular organisms	Bacteria	PVC group	Planctomycetes	Unclass	Unclass	Unclass	Unclass	2	0.511509
K00175	cellular organisms	Bacteria	Proteobacteria	Unclass	Unclass	Unclass	Unclass	Unclass	2	0.511509
K00175	cellular organisms	Archaea	Unclass	Unclass	Unclass	Unclass	Unclass	Unclass	1	0.255754
K00175	cellular organisms	Bacteria	Unclass	Unclass	Unclass	Unclass	Unclass	Unclass	21	5.37084
K00175	cellular organisms	Unclass	Unclass	Unclass	Unclass	Unclass	Unclass	Unclass	10	2.55754
K00175	Unclass	Unclass	Unclass	Unclass	Unclass	Unclass	Unclass	Unclass	173	44.2455
K00175	cellular organisms	Bacteria	Acidobacteria	unclassified Acidobacteria	Unclass	Unclass	Unclass	Unclass	1	0.255754
K00175	cellular organisms	Bacteria	PVC group	Verrucomicrobia	Unclass	Unclass	Unclass	Unclass	2	0.511509
K00175	cellular organisms	Bacteria	Proteobacteria	Betaproteobacteria	unclassified Betaproteobacteria	Unclass	Unclass	Unclass	1	0.255754
K00175	cellular organisms	Bacteria	PVC group	Candidatus Omnitrophica	unclassified Candidatus Omnitrophica	Unclass	Unclass	Unclass	1	0.255754
K00175	cellular organisms	Bacteria	Terrabacteria group	Chloroflexi	unclassified Chloroflexi	Unclass	Unclass	Unclass	2	0.511509
K00175	cellular organisms	Bacteria	PVC group	Verrucomicrobia	unclassified Verrucomicrobia	Verrucomicrobia bacterium	Unclass	Unclass	1	0.255754
K00175	cellular organisms	Bacteria	PVC group	Verrucomicrobia	Verrucomicrobiae	Verrucomicrobiales	Unclass	Unclass	1	0.255754
K00175	cellular organisms	Bacteria	Proteobacteria	Acidithiobacillia	Acidithiobacillales	Acidithiobacillaceae	Acidithiobacillus	unclassified Acidithiobacillus	1	0.255754
K00175	cellular organisms	Bacteria	FCB group	Bacteroidetes/Chlorobi group	Bacteroidetes	Flavobacteriia	Flavobacteriales	unclassified Flavobacteriales	1	0.255754
K00175	cellular organisms	Bacteria	Acidobacteria	Acidobacteriia	Acidobacteriales	Acidobacteriaceae	Granulicella	unclassified Granulicella	2	0.511509
K00175	cellular organisms	Bacteria	FCB group	Bacteroidetes/Chlorobi group	Bacteroidetes	Sphingobacteriia	Sphingobacteriales	unclassified Sphingobacteriales	1	0.255754
K00208	cellular organisms	Bacteria	Proteobacteria	Alphaproteobacteria	Pelagibacterales	Pelagibacteraceae	Candidatus Pelagibacter	Candidatus Pelagibacter ubique	4	4.08163
K00208	cellular organisms	Bacteria	Proteobacteria	delta/epsilon subdivisions	Deltaproteobacteria	Desulfovibrionales	Desulfohalobiaceae	Desulfonauticus	1	1.02041
K00208	cellular organisms	Bacteria	Proteobacteria	delta/epsilon subdivisions	Deltaproteobacteria	Desulfovibrionales	Desulfovibrionaceae	Desulfovibrio	1	1.02041
K00208	cellular organisms	Bacteria	Proteobacteria	Gammaproteobacteria	Alteromonadales	Alteromonadaceae	Hydrocarboniclastica	Hydrocarboniclastica marina	2	2.04082
K00208	cellular organisms	Bacteria	Terrabacteria group	Chloroflexi	Ktedonobacteria	Ktedonobacterales	unclassified Ktedonobacterales	Ktedonobacterales bacterium ID150040	2	2.04082
K00208	cellular organisms	Bacteria	PVC group	Lentisphaerae	Lentisphaeria	Lentisphaerales	Lentisphaeraceae	Lentisphaera	1	1.02041
K00208	cellular organisms	Bacteria	Proteobacteria	delta/epsilon subdivisions	Deltaproteobacteria	Deltaproteobacteria incertae sedis	SAR324 cluster	SAR324 cluster bacterium	4	4.08163
K00208	cellular organisms	Bacteria	Proteobacteria	Alphaproteobacteria	Hyphomicrobiales	Rhodovibrionaceae	Tistlia	Tistlia consotensis	1	1.02041
K00208	cellular organisms	Bacteria	Proteobacteria	Alphaproteobacteria	Pelagibacterales	Pelagibacteraceae	Candidatus Pelagibacter	Unclass	1	1.02041
K00208	cellular organisms	Archaea	Candidatus Thermoplasmatota	Candidatus Poseidoniia	Candidatus Poseidoniales	unclassified Candidatus Poseidoniales	Candidatus Poseidoniales archaeon	Unclass	4	4.08163
K00208	cellular organisms	Bacteria	Proteobacteria	Alphaproteobacteria	Pelagibacterales	unclassified Pelagibacterales	Pelagibacterales bacterium	Unclass	3	3.06122
K00208	cellular organisms	Bacteria	PVC group	Planctomycetes	Planctomycetia	Planctomycetales	Planctomycetaceae	Unclass	1	1.02041
K00208	cellular organisms	Bacteria	Terrabacteria group	Chloroflexi	Chloroflexi incertae sedis	SAR202 cluster	SAR202 cluster bacterium Casp-Chloro-G3	Unclass	1	1.02041
K00208	cellular organisms	Bacteria	Terrabacteria group	Chloroflexi	Chloroflexi incertae sedis	SAR202 cluster	SAR202 cluster bacterium Io17-Chloro-G5	Unclass	1	1.02041
K00208	cellular organisms	Bacteria	Terrabacteria group	Chloroflexi	unclassified Chloroflexi	Chloroflexi bacterium	Unclass	Unclass	4	4.08163
K00208	cellular organisms	Bacteria	Proteobacteria	Gammaproteobacteria	unclassified Gammaproteobacteria	Gammaproteobacteria bacterium	Unclass	Unclass	1	1.02041
K00208	cellular organisms	Bacteria	Proteobacteria	Gammaproteobacteria	unclassified Gammaproteobacteria	Gammaproteobacteria bacterium TMED257	Unclass	Unclass	1	1.02041
K00208	cellular organisms	Bacteria	Nitrospinae/Tectomicrobia group	Nitrospinae	unclassified Nitrospinae	Nitrospinae bacterium RIFCSPLOWO2_01_FULL_39_10	Unclass	Unclass	1	1.02041
K00208	cellular organisms	Bacteria	Proteobacteria	Alphaproteobacteria	Pelagibacterales	Pelagibacteraceae	Unclass	Unclass	4	4.08163
K00208	cellular organisms	Bacteria	Terrabacteria group	Chloroflexi	Unclass	Unclass	Unclass	Unclass	9	9.18367
K00208	cellular organisms	Bacteria	Unclass	Unclass	Unclass	Unclass	Unclass	Unclass	4	4.08163
K00208	cellular organisms	Unclass	Unclass	Unclass	Unclass	Unclass	Unclass	Unclass	1	1.02041
K00208	Unclass	Unclass	Unclass	Unclass	Unclass	Unclass	Unclass	Unclass	40	40.8163
K00208	cellular organisms	Bacteria	Proteobacteria	delta/epsilon subdivisions	Deltaproteobacteria	unclassified Deltaproteobacteria	Unclass	Unclass	1	1.02041
K00208	cellular organisms	Bacteria	Proteobacteria	Alphaproteobacteria	Pelagibacterales	Pelagibacteraceae	unclassified Pelagibacteraceae	Unclass	1	1.02041
K00208	cellular organisms	Bacteria	Proteobacteria	Alphaproteobacteria	Pelagibacterales	Pelagibacteraceae	Candidatus Pelagibacter	unclassified Candidatus Pelagibacter	2	2.04082
K00208	cellular organisms	Bacteria	FCB group	Bacteroidetes/Chlorobi group	Bacteroidetes	Flavobacteriia	Flavobacteriales	unclassified Flavobacteriales	1	1.02041
K00208	cellular organisms	Bacteria	PVC group	Planctomycetes	Planctomycetia	Planctomycetales	Planctomycetaceae	unclassified Planctomycetaceae	1	1.02041
K00209	cellular organisms	Bacteria	Bacteria incertae sedis	Bacteria candidate phyla	Candidatus Poribacteria	Candidatus Poribacteria bacterium	Unclass	Unclass	1	5.55556
K00209	cellular organisms	Bacteria	Proteobacteria	Gammaproteobacteria	Gammaproteobacteria incertae sedis	Gallaecimonas	Unclass	Unclass	1	5.55556
K00209	cellular organisms	Bacteria	Proteobacteria	Gammaproteobacteria	Unclass	Unclass	Unclass	Unclass	2	11.1111
K00209	cellular organisms	Bacteria	Unclass	Unclass	Unclass	Unclass	Unclass	Unclass	4	22.2222
K00209	Unclass	Unclass	Unclass	Unclass	Unclass	Unclass	Unclass	Unclass	10	55.5556
K00234	cellular organisms	Bacteria	Proteobacteria	Alphaproteobacteria	Rhodospirillales	Azospirillaceae	Indioceanicola	Indioceanicola profundi	1	2.85714
K00234	cellular organisms	Bacteria	Proteobacteria	Alphaproteobacteria	Hyphomicrobiales	Unclass	Unclass	Unclass	2	5.71429
K00234	cellular organisms	Bacteria	Proteobacteria	unclassified Proteobacteria	Proteobacteria bacterium	Unclass	Unclass	Unclass	1	2.85714
K00234	cellular organisms	Bacteria	Proteobacteria	Alphaproteobacteria	Unclass	Unclass	Unclass	Unclass	1	2.85714
K00234	cellular organisms	Bacteria	Proteobacteria	Gammaproteobacteria	Unclass	Unclass	Unclass	Unclass	2	5.71429
K00234	cellular organisms	Bacteria	Proteobacteria	Unclass	Unclass	Unclass	Unclass	Unclass	9	25.7143
K00234	cellular organisms	Bacteria	Unclass	Unclass	Unclass	Unclass	Unclass	Unclass	6	17.1429
K00234	Unclass	Unclass	Unclass	Unclass	Unclass	Unclass	Unclass	Unclass	12	34.2857
K00234	cellular organisms	Bacteria	Proteobacteria	Alphaproteobacteria	unclassified Alphaproteobacteria	Unclass	Unclass	Unclass	1	2.85714
K00235	cellular organisms	Bacteria	Proteobacteria	Gammaproteobacteria	Gammaproteobacteria incertae sedis	Candidatus Kentron	unclassified Candidatus Kentron	Candidatus Kentron sp. TC	1	7.69231
K00235	cellular organisms	Bacteria	Terrabacteria group	Chloroflexi	Chloroflexi incertae sedis	SAR202 cluster	SAR202 cluster bacterium Ae2-Chloro-G2	Unclass	1	7.69231
K00235	cellular organisms	Bacteria	Proteobacteria	Alphaproteobacteria	Sphingomonadales	Unclass	Unclass	Unclass	1	7.69231
K00235	cellular organisms	Bacteria	Proteobacteria	Alphaproteobacteria	Unclass	Unclass	Unclass	Unclass	1	7.69231
K00235	cellular organisms	Archaea	unclassified Archaea	archaeon	Unclass	Unclass	Unclass	Unclass	2	15.3846
K00235	cellular organisms	Bacteria	Proteobacteria	Unclass	Unclass	Unclass	Unclass	Unclass	1	7.69231
K00235	cellular organisms	Unclass	Unclass	Unclass	Unclass	Unclass	Unclass	Unclass	1	7.69231
K00235	Unclass	Unclass	Unclass	Unclass	Unclass	Unclass	Unclass	Unclass	5	38.4615
K00239	cellular organisms	Bacteria	Terrabacteria group	Actinobacteria	Actinomycetia	Micrococcales	Brevibacteriaceae	Brevibacterium	1	0.172712
K00239	cellular organisms	Bacteria	Terrabacteria group	Candidatus Eremiobacteraeota	Candidatus Eremiobacteria	Candidatus Eremiobacterales	Candidatus Eremiobacteraceae	Candidatus Eremiobacter	3	0.518135
K00239	cellular organisms	Bacteria	Proteobacteria	Gammaproteobacteria	Gammaproteobacteria incertae sedis	Candidatus Thioglobus	unclassified Candidatus Thioglobus	Candidatus Thioglobus sp. MED-G25	1	0.172712
K00239	cellular organisms	Bacteria	Proteobacteria	delta/epsilon subdivisions	Deltaproteobacteria	Desulfobacterales	Desulfobacteraceae	Desulfoluna	1	0.172712
K00239	cellular organisms	Bacteria	FCB group	Bacteroidetes/Chlorobi group	Bacteroidetes	Cytophagia	Cytophagales	Flammeovirgaceae	2	0.345423
K00239	cellular organisms	Bacteria	FCB group	Bacteroidetes/Chlorobi group	Bacteroidetes	Flavobacteriia	Flavobacteriales	Flavobacteriaceae	1	0.172712
K00239	cellular organisms	Bacteria	Proteobacteria	Alphaproteobacteria	Rhodospirillales	Rhodospirillaceae	Hwanghaeella	Hwanghaeella grinnelliae	1	0.172712
K00239	cellular organisms	Bacteria	Terrabacteria group	Deinococcus-Thermus	Deinococci	Thermales	Thermaceae	Meiothermus	1	0.172712
K00239	cellular organisms	Bacteria	Proteobacteria	delta/epsilon subdivisions	Deltaproteobacteria	Myxococcales	Nannocystineae	Nannocystaceae	1	0.172712
K00239	cellular organisms	Bacteria	Nitrospinae/Tectomicrobia group	Nitrospinae	Nitrospinia	Nitrospinales	Nitrospinaceae	Nitrospina	2	0.345423
K00239	cellular organisms	Bacteria	Proteobacteria	Gammaproteobacteria	Alteromonadales	Alteromonadaceae	Paraglaciecola	Paraglaciecola chathamensis	1	0.172712
K00239	cellular organisms	Bacteria	Proteobacteria	Alphaproteobacteria	Pelagibacterales	Pelagibacteraceae	unclassified Pelagibacteraceae	Pelagibacteraceae bacterium TMED216	1	0.172712
K00239	cellular organisms	Bacteria	Proteobacteria	Alphaproteobacteria	Pelagibacterales	Pelagibacteraceae	unclassified Pelagibacteraceae	Pelagibacteraceae bacterium TMED247	2	0.345423
K00239	cellular organisms	Bacteria	Proteobacteria	delta/epsilon subdivisions	Deltaproteobacteria	Deltaproteobacteria incertae sedis	SAR324 cluster	SAR324 cluster bacterium	5	0.863558
K00239	cellular organisms	Bacteria	Proteobacteria	Gammaproteobacteria	Cellvibrionales	Porticoccaceae	unclassified Porticoccaceae	SAR92 clade	11	1.89983
K00239	cellular organisms	Bacteria	Terrabacteria group	Actinobacteria	Thermoleophilia	Solirubrobacterales	Solirubrobacteraceae	Solirubrobacter	1	0.172712
K00239	cellular organisms	Bacteria	FCB group	Bacteroidetes/Chlorobi group	Bacteroidetes	Sphingobacteriia	Sphingobacteriales	Sphingobacteriaceae	1	0.172712
K00239	cellular organisms	Bacteria	Terrabacteria group	Actinobacteria	Actinomycetia	Streptosporangiales	Nocardiopsaceae	Thermobifida	1	0.172712
K00239	cellular organisms	Bacteria	Proteobacteria	Gammaproteobacteria	Alteromonadales	Alteromonadaceae	Alteromonas	Unclass	3	0.518135
K00239	cellular organisms	Bacteria	FCB group	Bacteroidetes/Chlorobi group	Bacteroidetes	unclassified Bacteroidetes	Bacteroidetes bacterium	Unclass	1	0.172712
K00239	cellular organisms	Bacteria	Terrabacteria group	Chloroflexi	Dehalococcoidia	unclassified Dehalococcoidia	Dehalococcoidia bacterium	Unclass	3	0.518135
K00239	cellular organisms	Bacteria	Proteobacteria	delta/epsilon subdivisions	Deltaproteobacteria	unclassified Deltaproteobacteria	Deltaproteobacteria bacterium	Unclass	1	0.172712
K00239	cellular organisms	Bacteria	FCB group	Bacteroidetes/Chlorobi group	Ignavibacteriae	unclassified Ignavibacteriae	Ignavibacteriae bacterium HGW-Ignavibacteriae-4	Unclass	1	0.172712
K00239	cellular organisms	Bacteria	Proteobacteria	Alphaproteobacteria	Pelagibacterales	unclassified Pelagibacterales	Pelagibacterales bacterium	Unclass	5	0.863558
K00239	cellular organisms	Bacteria	Proteobacteria	Gammaproteobacteria	Alteromonadales	Pseudoalteromonadaceae	Pseudoalteromonas	Unclass	3	0.518135
K00239	cellular organisms	Bacteria	Terrabacteria group	Chloroflexi	Chloroflexi incertae sedis	SAR202 cluster	SAR202 cluster bacterium Ae2-Chloro-G1	Unclass	1	0.172712
K00239	cellular organisms	Bacteria	Terrabacteria group	Chloroflexi	Chloroflexi incertae sedis	SAR202 cluster	SAR202 cluster bacterium Ae2-Chloro-G2	Unclass	3	0.518135
K00239	cellular organisms	Bacteria	Terrabacteria group	Chloroflexi	Chloroflexi incertae sedis	SAR202 cluster	SAR202 cluster bacterium Casp-Chloro-G3	Unclass	4	0.690846
K00239	cellular organisms	Bacteria	Terrabacteria group	Chloroflexi	Chloroflexi incertae sedis	SAR202 cluster	SAR202 cluster bacterium Io17-Chloro-G4	Unclass	2	0.345423
K00239	cellular organisms	Bacteria	Terrabacteria group	Chloroflexi	Chloroflexi incertae sedis	SAR202 cluster	SAR202 cluster bacterium Io17-Chloro-G6	Unclass	1	0.172712
K00239	cellular organisms	Bacteria	Terrabacteria group	Chloroflexi	Chloroflexi incertae sedis	SAR202 cluster	SAR202 cluster bacterium Io17-Chloro-G9	Unclass	1	0.172712
K00239	cellular organisms	Bacteria	Proteobacteria	Gammaproteobacteria	Gammaproteobacteria incertae sedis	SAR86 cluster	SAR86 cluster bacterium	Unclass	3	0.518135
K00239	cellular organisms	Bacteria	Proteobacteria	Gammaproteobacteria	Alteromonadales	Alteromonadaceae	Unclass	Unclass	3	0.518135
K00239	cellular organisms	Bacteria	Terrabacteria group	Firmicutes	Bacilli	Bacillales	Unclass	Unclass	2	0.345423
K00239	cellular organisms	Bacteria	FCB group	candidate division Zixibacteria	unclassified candidate division Zixibacteria	candidate division Zixibacteria bacterium HGW-Zixibacteria-1	Unclass	Unclass	1	0.172712
K00239	cellular organisms	Bacteria	Terrabacteria group	Chloroflexi	unclassified Chloroflexi	Chloroflexi bacterium	Unclass	Unclass	12	2.07254
K00239	cellular organisms	Bacteria	Proteobacteria	Gammaproteobacteria	Alteromonadales	Colwelliaceae	Unclass	Unclass	2	0.345423
K00239	cellular organisms	Bacteria	Proteobacteria	Gammaproteobacteria	unclassified Gammaproteobacteria	Gammaproteobacteria bacterium	Unclass	Unclass	5	0.863558
K00239	cellular organisms	Bacteria	FCB group	Gemmatimonadetes	unclassified Gemmatimonadetes	Gemmatimonadetes bacterium	Unclass	Unclass	13	2.24525
K00239	cellular organisms	Bacteria	Proteobacteria	Gammaproteobacteria	Cellvibrionales	Halieaceae	Unclass	Unclass	1	0.172712
K00239	cellular organisms	Bacteria	Nitrospirae	Nitrospira	unclassified Nitrospira	Nitrospira bacterium SG8_3	Unclass	Unclass	1	0.172712
K00239	cellular organisms	Bacteria	Terrabacteria group	Chloroflexi	Chloroflexi incertae sedis	SAR202 cluster	Unclass	Unclass	6	1.03627
K00239	cellular organisms	Bacteria	Acidobacteria	unclassified Acidobacteria	Acidobacteria bacterium	Unclass	Unclass	Unclass	1	0.172712
K00239	cellular organisms	Bacteria	Proteobacteria	Gammaproteobacteria	Alteromonadales	Unclass	Unclass	Unclass	5	0.863558
K00239	cellular organisms	Bacteria	Calditrichaeota	unclassified Calditrichaeota	Calditrichaeota bacterium	Unclass	Unclass	Unclass	1	0.172712
K00239	cellular organisms	Bacteria	Bacteria incertae sedis	Bacteria candidate phyla	Candidatus Blackallbacteria	Unclass	Unclass	Unclass	1	0.172712
K00239	cellular organisms	Archaea	TACK group	Candidatus Korarchaeota	Candidatus Korarchaeota archaeon	Unclass	Unclass	Unclass	4	0.690846
K00239	cellular organisms	Bacteria	FCB group	Candidatus Marinimicrobia	Candidatus Marinimicrobia bacterium	Unclass	Unclass	Unclass	19	3.28152
K00239	cellular organisms	Bacteria	FCB group	Candidatus Marinimicrobia	Candidatus Marinimicrobia bacterium PRS2	Unclass	Unclass	Unclass	1	0.172712
K00239	cellular organisms	Bacteria	Proteobacteria	Gammaproteobacteria	Cellvibrionales	Unclass	Unclass	Unclass	1	0.172712
K00239	cellular organisms	Bacteria	Proteobacteria	delta/epsilon subdivisions	Deltaproteobacteria	Unclass	Unclass	Unclass	1	0.172712
K00239	cellular organisms	Archaea	TACK group	Thaumarchaeota	environmental samples	Unclass	Unclass	Unclass	1	0.172712
K00239	cellular organisms	Archaea	Euryarchaeota	unclassified Euryarchaeota	Euryarchaeota archaeon	Unclass	Unclass	Unclass	3	0.518135
K00239	cellular organisms	Bacteria	Proteobacteria	Alphaproteobacteria	Pelagibacterales	Unclass	Unclass	Unclass	2	0.345423
K00239	cellular organisms	Bacteria	Proteobacteria	unclassified Proteobacteria	Proteobacteria bacterium	Unclass	Unclass	Unclass	1	0.172712
K00239	cellular organisms	Bacteria	Proteobacteria	Alphaproteobacteria	Unclass	Unclass	Unclass	Unclass	8	1.38169
K00239	cellular organisms	Bacteria	unclassified Bacteria	bacterium HR23	Unclass	Unclass	Unclass	Unclass	4	0.690846
K00239	cellular organisms	Bacteria	FCB group	Bacteroidetes/Chlorobi group	Unclass	Unclass	Unclass	Unclass	2	0.345423
K00239	cellular organisms	Archaea	TACK group	Candidatus Marsarchaeota	Unclass	Unclass	Unclass	Unclass	1	0.172712
K00239	cellular organisms	Bacteria	Terrabacteria group	Chloroflexi	Unclass	Unclass	Unclass	Unclass	30	5.18135
K00239	cellular organisms	Bacteria	Proteobacteria	Gammaproteobacteria	Unclass	Unclass	Unclass	Unclass	2	0.345423
K00239	cellular organisms	Bacteria	FCB group	Unclass	Unclass	Unclass	Unclass	Unclass	1	0.172712
K00239	cellular organisms	Bacteria	Proteobacteria	Unclass	Unclass	Unclass	Unclass	Unclass	9	1.5544
K00239	cellular organisms	Bacteria	PVC group	Unclass	Unclass	Unclass	Unclass	Unclass	3	0.518135
K00239	cellular organisms	Bacteria	Terrabacteria group	Unclass	Unclass	Unclass	Unclass	Unclass	1	0.172712
K00239	cellular organisms	Bacteria	Unclass	Unclass	Unclass	Unclass	Unclass	Unclass	51	8.80829
K00239	cellular organisms	Unclass	Unclass	Unclass	Unclass	Unclass	Unclass	Unclass	6	1.03627
K00239	Unclass	Unclass	Unclass	Unclass	Unclass	Unclass	Unclass	Unclass	287	49.5682
K00239	cellular organisms	Bacteria	Proteobacteria	Alphaproteobacteria	unclassified Alphaproteobacteria	Unclass	Unclass	Unclass	1	0.172712
K00239	cellular organisms	Bacteria	Terrabacteria group	Chloroflexi	unclassified Chloroflexi	Unclass	Unclass	Unclass	1	0.172712
K00239	cellular organisms	Bacteria	Proteobacteria	delta/epsilon subdivisions	Deltaproteobacteria	unclassified Deltaproteobacteria	Unclass	Unclass	1	0.172712
K00239	cellular organisms	Bacteria	PVC group	Verrucomicrobia	unclassified Verrucomicrobia	Verrucomicrobia bacterium	Unclass	Unclass	1	0.172712
K00239	cellular organisms	Bacteria	Proteobacteria	Gammaproteobacteria	Cellvibrionales	Porticoccaceae	unclassified Porticoccaceae	Unclass	1	0.172712
K00239	cellular organisms	Bacteria	Proteobacteria	Gammaproteobacteria	Vibrionales	Vibrionaceae	Vibrio	Unclass	1	0.172712
K00239	cellular organisms	Bacteria	Proteobacteria	Alphaproteobacteria	Caulobacterales	Caulobacteraceae	Brevundimonas	unclassified Brevundimonas	1	0.172712
K00239	cellular organisms	Bacteria	Proteobacteria	Alphaproteobacteria	Pelagibacterales	Pelagibacteraceae	Candidatus Pelagibacter	unclassified Candidatus Pelagibacter	2	0.345423
K00239	cellular organisms	Bacteria	FCB group	Bacteroidetes/Chlorobi group	Bacteroidetes	Bacteroidia	Marinilabiliales	unclassified Marinilabiliales	5	0.863558
K00239	cellular organisms	Bacteria	Proteobacteria	Betaproteobacteria	Burkholderiales	Oxalobacteraceae	Noviherbaspirillum	unclassified Noviherbaspirillum	2	0.345423
K00239	cellular organisms	Bacteria	Proteobacteria	Gammaproteobacteria	Alteromonadales	Pseudoalteromonadaceae	Pseudoalteromonas	unclassified Pseudoalteromonas	1	0.172712
K00239	cellular organisms	Bacteria	Proteobacteria	Gammaproteobacteria	Chromatiales	Woeseiaceae	Woeseia	Woeseia oceani	1	0.172712
K00240	cellular organisms	Bacteria	Terrabacteria group	Actinobacteria	Actinomycetia	Micromonosporales	Micromonosporaceae	Actinoplanes	3	1.08303
K00240	cellular organisms	Bacteria	Proteobacteria	Gammaproteobacteria	Alteromonadales	Alteromonadaceae	Alteromonas	Alteromonas sediminis	1	0.361011
K00240	cellular organisms	Bacteria	Proteobacteria	Gammaproteobacteria	Methylococcales	Crenotrichaceae	Crenothrix	Crenothrix polyspora	1	0.361011
K00240	cellular organisms	Bacteria	FCB group	Bacteroidetes/Chlorobi group	Bacteroidetes	Flavobacteriia	Flavobacteriales	Flavobacteriaceae	1	0.361011
K00240	cellular organisms	Bacteria	Nitrospinae/Tectomicrobia group	Nitrospinae	Nitrospinia	Nitrospinales	Nitrospinaceae	Nitrospina	1	0.361011
K00240	cellular organisms	Bacteria	Proteobacteria	Betaproteobacteria	Burkholderiales	Burkholderiaceae	Ralstonia	Ralstonia solanacearum	2	0.722022
K00240	cellular organisms	Bacteria	Proteobacteria	delta/epsilon subdivisions	Deltaproteobacteria	Deltaproteobacteria incertae sedis	SAR324 cluster	SAR324 cluster bacterium	3	1.08303
K00240	cellular organisms	Bacteria	Terrabacteria group	Chloroflexi	Dehalococcoidia	unclassified Dehalococcoidia	Dehalococcoidia bacterium	Unclass	8	2.88809
K00240	cellular organisms	Bacteria	Terrabacteria group	Chloroflexi	Chloroflexi incertae sedis	SAR202 cluster	SAR202 cluster bacterium Ae2-Chloro-G2	Unclass	3	1.08303
K00240	cellular organisms	Bacteria	Terrabacteria group	Chloroflexi	Chloroflexi incertae sedis	SAR202 cluster	SAR202 cluster bacterium Casp-Chloro-G3	Unclass	4	1.44404
K00240	cellular organisms	Bacteria	Terrabacteria group	Chloroflexi	Chloroflexi incertae sedis	SAR202 cluster	SAR202 cluster bacterium Io17-Chloro-G1	Unclass	3	1.08303
K00240	cellular organisms	Bacteria	Terrabacteria group	Chloroflexi	Chloroflexi incertae sedis	SAR202 cluster	SAR202 cluster bacterium Io17-Chloro-G3	Unclass	1	0.361011
K00240	cellular organisms	Bacteria	Terrabacteria group	Chloroflexi	Chloroflexi incertae sedis	SAR202 cluster	SAR202 cluster bacterium Io17-Chloro-G5	Unclass	11	3.97112
K00240	cellular organisms	Bacteria	Terrabacteria group	Chloroflexi	Chloroflexi incertae sedis	SAR202 cluster	SAR202 cluster bacterium Io17-Chloro-G7	Unclass	7	2.52708
K00240	cellular organisms	Bacteria	Terrabacteria group	Chloroflexi	Chloroflexi incertae sedis	SAR202 cluster	SAR202 cluster bacterium Io17-Chloro-G9	Unclass	3	1.08303
K00240	cellular organisms	Bacteria	Proteobacteria	Gammaproteobacteria	Thiotrichales	Thiotrichaceae	Thiothrix	Unclass	1	0.361011
K00240	cellular organisms	Bacteria	Proteobacteria	Alphaproteobacteria	unclassified Alphaproteobacteria	Alphaproteobacteria bacterium	Unclass	Unclass	1	0.361011
K00240	cellular organisms	Bacteria	Proteobacteria	Alphaproteobacteria	unclassified Alphaproteobacteria	Alphaproteobacteria bacterium MarineAlpha9_Bin7	Unclass	Unclass	1	0.361011
K00240	cellular organisms	Bacteria	Bacteria incertae sedis	Bacteria candidate phyla	Candidatus Poribacteria	Candidatus Poribacteria bacterium	Unclass	Unclass	3	1.08303
K00240	cellular organisms	Bacteria	Terrabacteria group	Chloroflexi	unclassified Chloroflexi	Chloroflexi bacterium	Unclass	Unclass	14	5.05415
K00240	cellular organisms	Bacteria	Proteobacteria	Gammaproteobacteria	unclassified Gammaproteobacteria	Gammaproteobacteria bacterium	Unclass	Unclass	3	1.08303
K00240	cellular organisms	Bacteria	Nitrospinae/Tectomicrobia group	Nitrospinae	unclassified Nitrospinae	Nitrospinae bacterium CG11_big_fil_rev_8_21_14_0_20_45_15	Unclass	Unclass	3	1.08303
K00240	cellular organisms	Bacteria	Nitrospinae/Tectomicrobia group	Nitrospinae	unclassified Nitrospinae	Nitrospinae bacterium CG11_big_fil_rev_8_21_14_0_20_56_8	Unclass	Unclass	2	0.722022
K00240	cellular organisms	Bacteria	Nitrospinae/Tectomicrobia group	Nitrospinae	unclassified Nitrospinae	Nitrospinae bacterium CG22_combo_CG10-13_8_21_14_all_47_10	Unclass	Unclass	1	0.361011
K00240	cellular organisms	Bacteria	Terrabacteria group	Chloroflexi	Chloroflexi incertae sedis	SAR202 cluster	Unclass	Unclass	6	2.16606
K00240	cellular organisms	Bacteria	Terrabacteria group	Actinobacteria	Actinomycetia	Streptosporangiales	Unclass	Unclass	1	0.361011
K00240	cellular organisms	Archaea	Asgard group	Candidatus Heimdallarchaeota	Candidatus Heimdallarchaeota archaeon LC_2	Unclass	Unclass	Unclass	1	0.361011
K00240	cellular organisms	Bacteria	FCB group	Candidatus Marinimicrobia	Candidatus Marinimicrobia bacterium	Unclass	Unclass	Unclass	2	0.722022
K00240	cellular organisms	Bacteria	FCB group	Candidatus Marinimicrobia	Candidatus Marinimicrobia bacterium PRS2	Unclass	Unclass	Unclass	2	0.722022
K00240	cellular organisms	Bacteria	Terrabacteria group	Cyanobacteria/Melainabacteria group	Cyanobacteria	Unclass	Unclass	Unclass	2	0.722022
K00240	cellular organisms	Archaea	Euryarchaeota	unclassified Euryarchaeota	Euryarchaeota archaeon	Unclass	Unclass	Unclass	1	0.361011
K00240	cellular organisms	Bacteria	Proteobacteria	unclassified Proteobacteria	Proteobacteria bacterium	Unclass	Unclass	Unclass	1	0.361011
K00240	cellular organisms	Bacteria	Terrabacteria group	Actinobacteria	Unclass	Unclass	Unclass	Unclass	2	0.722022
K00240	cellular organisms	Bacteria	Proteobacteria	Alphaproteobacteria	Unclass	Unclass	Unclass	Unclass	2	0.722022
K00240	cellular organisms	Bacteria	unclassified Bacteria	bacterium HR23	Unclass	Unclass	Unclass	Unclass	2	0.722022
K00240	cellular organisms	Bacteria	unclassified Bacteria	bacterium TMED250	Unclass	Unclass	Unclass	Unclass	4	1.44404
K00240	cellular organisms	Bacteria	Terrabacteria group	Chloroflexi	Unclass	Unclass	Unclass	Unclass	14	5.05415
K00240	cellular organisms	Bacteria	Proteobacteria	delta/epsilon subdivisions	Unclass	Unclass	Unclass	Unclass	1	0.361011
K00240	cellular organisms	Bacteria	Proteobacteria	Gammaproteobacteria	Unclass	Unclass	Unclass	Unclass	1	0.361011
K00240	cellular organisms	Bacteria	FCB group	Unclass	Unclass	Unclass	Unclass	Unclass	1	0.361011
K00240	cellular organisms	Bacteria	Terrabacteria group	Unclass	Unclass	Unclass	Unclass	Unclass	1	0.361011
K00240	cellular organisms	Bacteria	Unclass	Unclass	Unclass	Unclass	Unclass	Unclass	22	7.94224
K00240	cellular organisms	Unclass	Unclass	Unclass	Unclass	Unclass	Unclass	Unclass	1	0.361011
K00240	Unclass	Unclass	Unclass	Unclass	Unclass	Unclass	Unclass	Unclass	126	45.4874
K00240	cellular organisms	Bacteria	Proteobacteria	Acidithiobacillia	Acidithiobacillales	Acidithiobacillaceae	Acidithiobacillus	unclassified Acidithiobacillus	1	0.361011
K00240	cellular organisms	Bacteria	FCB group	Bacteroidetes/Chlorobi group	Bacteroidetes	Bacteroidia	Marinilabiliales	unclassified Marinilabiliales	1	0.361011
K00240	cellular organisms	Bacteria	Proteobacteria	Gammaproteobacteria	Alteromonadales	Psychromonadaceae	Psychromonas	unclassified Psychromonas	1	0.361011
K00241	cellular organisms	Bacteria	Proteobacteria	Gammaproteobacteria	Alteromonadales	Alteromonadaceae	Alteromonas	Alteromonas mediterranea	1	0.534759
K00241	cellular organisms	Bacteria	Nitrospinae/Tectomicrobia group	Nitrospinae	Nitrospinia	Nitrospinales	Nitrospinaceae	Candidatus Nitrohelix	1	0.534759
K00241	cellular organisms	Archaea	Euryarchaeota	Candidatus Methanoliparia	Candidatus Methanoliparales	Candidatus Methanollivieraceae	Candidatus Methanolliviera sp. GoM_oil	Unclass	1	0.534759
K00241	cellular organisms	Bacteria	Terrabacteria group	Chloroflexi	Chloroflexi incertae sedis	SAR202 cluster	SAR202 cluster bacterium	Unclass	1	0.534759
K00241	cellular organisms	Bacteria	Terrabacteria group	Chloroflexi	Chloroflexi incertae sedis	SAR202 cluster	SAR202 cluster bacterium Ae2-Chloro-G1	Unclass	3	1.60428
K00241	cellular organisms	Bacteria	Terrabacteria group	Chloroflexi	Chloroflexi incertae sedis	SAR202 cluster	SAR202 cluster bacterium Ae2-Chloro-G2	Unclass	7	3.74332
K00241	cellular organisms	Bacteria	Terrabacteria group	Chloroflexi	Chloroflexi incertae sedis	SAR202 cluster	SAR202 cluster bacterium Casp-Chloro-G2	Unclass	1	0.534759
K00241	cellular organisms	Bacteria	Terrabacteria group	Chloroflexi	Chloroflexi incertae sedis	SAR202 cluster	SAR202 cluster bacterium Casp-Chloro-G3	Unclass	7	3.74332
K00241	cellular organisms	Bacteria	Terrabacteria group	Chloroflexi	Chloroflexi incertae sedis	SAR202 cluster	SAR202 cluster bacterium Io17-Chloro-G2	Unclass	1	0.534759
K00241	cellular organisms	Bacteria	Terrabacteria group	Chloroflexi	Chloroflexi incertae sedis	SAR202 cluster	SAR202 cluster bacterium Io17-Chloro-G4	Unclass	2	1.06952
K00241	cellular organisms	Bacteria	Terrabacteria group	Chloroflexi	Chloroflexi incertae sedis	SAR202 cluster	SAR202 cluster bacterium Io17-Chloro-G5	Unclass	2	1.06952
K00241	cellular organisms	Bacteria	Terrabacteria group	Chloroflexi	Chloroflexi incertae sedis	SAR202 cluster	SAR202 cluster bacterium Io17-Chloro-G7	Unclass	1	0.534759
K00241	cellular organisms	Bacteria	Proteobacteria	Alphaproteobacteria	unclassified Alphaproteobacteria	Alphaproteobacteria bacterium MarineAlpha3_Bin3	Unclass	Unclass	3	1.60428
K00241	cellular organisms	Bacteria	Proteobacteria	Gammaproteobacteria	Alteromonadales	Alteromonadaceae	Unclass	Unclass	1	0.534759
K00241	cellular organisms	Bacteria	Bacteria incertae sedis	Bacteria candidate phyla	Candidatus Poribacteria	Candidatus Poribacteria bacterium	Unclass	Unclass	8	4.27807
K00241	cellular organisms	Bacteria	Proteobacteria	Gammaproteobacteria	unclassified Gammaproteobacteria	Gammaproteobacteria bacterium	Unclass	Unclass	1	0.534759
K00241	cellular organisms	Bacteria	Terrabacteria group	Chloroflexi	Chloroflexi incertae sedis	SAR202 cluster	Unclass	Unclass	15	8.02139
K00241	cellular organisms	Bacteria	Terrabacteria group	Chloroflexi	Unclass	Unclass	Unclass	Unclass	25	13.369
K00241	cellular organisms	Bacteria	Proteobacteria	Gammaproteobacteria	Unclass	Unclass	Unclass	Unclass	1	0.534759
K00241	cellular organisms	Bacteria	Nitrospinae/Tectomicrobia group	Nitrospinae	Unclass	Unclass	Unclass	Unclass	1	0.534759
K00241	cellular organisms	Bacteria	Nitrospirae	Unclass	Unclass	Unclass	Unclass	Unclass	1	0.534759
K00241	cellular organisms	Bacteria	Terrabacteria group	Unclass	Unclass	Unclass	Unclass	Unclass	6	3.20856
K00241	cellular organisms	Archaea	Unclass	Unclass	Unclass	Unclass	Unclass	Unclass	4	2.13904
K00241	cellular organisms	Bacteria	Unclass	Unclass	Unclass	Unclass	Unclass	Unclass	6	3.20856
K00241	Unclass	Unclass	Unclass	Unclass	Unclass	Unclass	Unclass	Unclass	80	42.7807
K00241	cellular organisms	Bacteria	Bacteria incertae sedis	Bacteria candidate phyla	Candidatus Rokubacteria	unclassified Candidatus Rokubacteria	Unclass	Unclass	3	1.60428
K00241	cellular organisms	Bacteria	Proteobacteria	Gammaproteobacteria	Alteromonadales	Alteromonadaceae	Alteromonas	unclassified Alteromonas	3	1.60428
K00241	cellular organisms	Bacteria	Proteobacteria	Gammaproteobacteria	Alteromonadales	Pseudoalteromonadaceae	Pseudoalteromonas	unclassified Pseudoalteromonas	1	0.534759
K00242	cellular organisms	Bacteria	Proteobacteria	Gammaproteobacteria	Alteromonadales	Alteromonadaceae	Alteromonas	Alteromonas mediterranea	1	6.25
K00242	cellular organisms	Bacteria	Proteobacteria	Gammaproteobacteria	Alteromonadales	Alteromonadaceae	Alteromonas	Unclass	2	12.5
K00242	cellular organisms	Bacteria	Proteobacteria	Gammaproteobacteria	Alteromonadales	Pseudoalteromonadaceae	Pseudoalteromonas	Unclass	1	6.25
K00242	cellular organisms	Bacteria	Proteobacteria	Unclass	Unclass	Unclass	Unclass	Unclass	1	6.25
K00242	Unclass	Unclass	Unclass	Unclass	Unclass	Unclass	Unclass	Unclass	11	68.75
K00244	cellular organisms	Bacteria	FCB group	Bacteroidetes/Chlorobi group	Ignavibacteriae	Ignavibacteria	unclassified Ignavibacteria	Ignavibacteria bacterium	1	0.847458
K00244	cellular organisms	Bacteria	Terrabacteria group	Actinobacteria	Actinomycetia	Propionibacteriales	Propionibacteriaceae	Microlunatus	1	0.847458
K00244	cellular organisms	Bacteria	Proteobacteria	delta/epsilon subdivisions	Deltaproteobacteria	Myxococcales	Cystobacterineae	Myxococcaceae	1	0.847458
K00244	cellular organisms	Bacteria	Terrabacteria group	Actinobacteria	Actinomycetia	Pseudonocardiales	Pseudonocardiaceae	Pseudonocardia	1	0.847458
K00244	cellular organisms	Bacteria	Proteobacteria	delta/epsilon subdivisions	Deltaproteobacteria	Deltaproteobacteria incertae sedis	SAR324 cluster	SAR324 cluster bacterium	6	5.08475
K00244	cellular organisms	Bacteria	Acidobacteria	Vicinamibacteria	Vicinamibacteraceae	Luteitalea	Luteitalea pratensis	Unclass	1	0.847458
K00244	cellular organisms	Bacteria	Terrabacteria group	Chloroflexi	Chloroflexi incertae sedis	SAR202 cluster	SAR202 cluster bacterium Ae2-Chloro-G1	Unclass	1	0.847458
K00244	cellular organisms	Bacteria	Terrabacteria group	Chloroflexi	Chloroflexi incertae sedis	SAR202 cluster	SAR202 cluster bacterium Casp-Chloro-G2	Unclass	1	0.847458
K00244	cellular organisms	Bacteria	Terrabacteria group	Chloroflexi	Chloroflexi incertae sedis	SAR202 cluster	SAR202 cluster bacterium Casp-Chloro-G3	Unclass	2	1.69492
K00244	cellular organisms	Bacteria	Terrabacteria group	Chloroflexi	Chloroflexi incertae sedis	SAR202 cluster	SAR202 cluster bacterium Io17-Chloro-G2	Unclass	2	1.69492
K00244	cellular organisms	Bacteria	Terrabacteria group	Chloroflexi	Chloroflexi incertae sedis	SAR202 cluster	SAR202 cluster bacterium Io17-Chloro-G6	Unclass	1	0.847458
K00244	cellular organisms	Bacteria	Terrabacteria group	Armatimonadetes	unclassified Armatimonadetes	Armatimonadetes bacterium 13_1_40CM_3_65_7	Unclass	Unclass	2	1.69492
K00244	cellular organisms	Bacteria	Terrabacteria group	Armatimonadetes	unclassified Armatimonadetes	Armatimonadetes bacterium CSP1-3	Unclass	Unclass	1	0.847458
K00244	cellular organisms	Bacteria	Terrabacteria group	Chloroflexi	unclassified Chloroflexi	Chloroflexi bacterium	Unclass	Unclass	2	1.69492
K00244	cellular organisms	Bacteria	Terrabacteria group	Chloroflexi	Chloroflexi incertae sedis	SAR202 cluster	Unclass	Unclass	1	0.847458
K00244	cellular organisms	Bacteria	Acidobacteria	unclassified Acidobacteria	Acidobacteria bacterium	Unclass	Unclass	Unclass	2	1.69492
K00244	cellular organisms	Bacteria	Terrabacteria group	Actinobacteria	Actinomycetia	Unclass	Unclass	Unclass	4	3.38983
K00244	cellular organisms	Bacteria	FCB group	Candidatus Marinimicrobia	Candidatus Marinimicrobia bacterium	Unclass	Unclass	Unclass	25	21.1864
K00244	cellular organisms	Bacteria	Terrabacteria group	Chloroflexi	Unclass	Unclass	Unclass	Unclass	3	2.54237
K00244	cellular organisms	Bacteria	Proteobacteria	Gammaproteobacteria	Unclass	Unclass	Unclass	Unclass	1	0.847458
K00244	cellular organisms	Bacteria	Nitrospirae	Unclass	Unclass	Unclass	Unclass	Unclass	1	0.847458
K00244	cellular organisms	Bacteria	Proteobacteria	Unclass	Unclass	Unclass	Unclass	Unclass	5	4.23729
K00244	cellular organisms	Bacteria	Unclass	Unclass	Unclass	Unclass	Unclass	Unclass	3	2.54237
K00244	cellular organisms	Unclass	Unclass	Unclass	Unclass	Unclass	Unclass	Unclass	2	1.69492
K00244	Unclass	Unclass	Unclass	Unclass	Unclass	Unclass	Unclass	Unclass	47	39.8305
K00244	cellular organisms	Bacteria	Proteobacteria	Gammaproteobacteria	Gammaproteobacteria incertae sedis	Candidatus Kentron	unclassified Candidatus Kentron	Unclass	1	0.847458
K00245	cellular organisms	Bacteria	PVC group	Verrucomicrobia	Opitutae	Puniceicoccales	Puniceicoccaceae	Candidatus Moanabacter	2	5.88235
K00245	cellular organisms	Bacteria	Terrabacteria group	Actinobacteria	Actinomycetia	Propionibacteriales	Nocardioidaceae	Nocardioides	3	8.82353
K00245	cellular organisms	Bacteria	Proteobacteria	delta/epsilon subdivisions	Deltaproteobacteria	Deltaproteobacteria incertae sedis	SAR324 cluster	SAR324 cluster bacterium	2	5.88235
K00245	cellular organisms	Bacteria	Acidobacteria	unclassified Acidobacteria	Acidobacteria bacterium	Unclass	Unclass	Unclass	5	14.7059
K00245	cellular organisms	Bacteria	FCB group	Candidatus Marinimicrobia	Candidatus Marinimicrobia bacterium	Unclass	Unclass	Unclass	3	8.82353
K00245	cellular organisms	Bacteria	Proteobacteria	unclassified Proteobacteria	Proteobacteria bacterium	Unclass	Unclass	Unclass	1	2.94118
K00245	cellular organisms	Bacteria	Proteobacteria	Unclass	Unclass	Unclass	Unclass	Unclass	3	8.82353
K00245	cellular organisms	Bacteria	Unclass	Unclass	Unclass	Unclass	Unclass	Unclass	4	11.7647
K00245	Unclass	Unclass	Unclass	Unclass	Unclass	Unclass	Unclass	Unclass	11	32.3529
K00246	cellular organisms	Bacteria	Proteobacteria	delta/epsilon subdivisions	Deltaproteobacteria	Deltaproteobacteria incertae sedis	SAR324 cluster	SAR324 cluster bacterium	3	60
K00246	cellular organisms	Bacteria	Acidobacteria	unclassified Acidobacteria	Acidobacteria bacterium	Unclass	Unclass	Unclass	1	20
K00246	Unclass	Unclass	Unclass	Unclass	Unclass	Unclass	Unclass	Unclass	1	20
K00247	cellular organisms	Bacteria	PVC group	Verrucomicrobia	Opitutae	Puniceicoccales	Puniceicoccaceae	Candidatus Moanabacter	1	10
K00247	cellular organisms	Bacteria	Proteobacteria	delta/epsilon subdivisions	Deltaproteobacteria	Deltaproteobacteria incertae sedis	SAR324 cluster	SAR324 cluster bacterium	3	30
K00247	cellular organisms	Bacteria	FCB group	Candidatus Marinimicrobia	Candidatus Marinimicrobia bacterium	Unclass	Unclass	Unclass	2	20
K00247	Unclass	Unclass	Unclass	Unclass	Unclass	Unclass	Unclass	Unclass	4	40
K00260	cellular organisms	Archaea	TACK group	Thaumarchaeota	unclassified Thaumarchaeota	Thaumarchaeota archaeon	Unclass	Unclass	2	4.44444
K00260	cellular organisms	Archaea	TACK group	Thaumarchaeota	environmental samples	Unclass	Unclass	Unclass	7	15.5556
K00260	cellular organisms	Bacteria	Terrabacteria group	Actinobacteria	Unclass	Unclass	Unclass	Unclass	1	2.22222
K00260	cellular organisms	Archaea	TACK group	Thaumarchaeota	Unclass	Unclass	Unclass	Unclass	3	6.66667
K00260	cellular organisms	Bacteria	Unclass	Unclass	Unclass	Unclass	Unclass	Unclass	1	2.22222
K00260	Unclass	Unclass	Unclass	Unclass	Unclass	Unclass	Unclass	Unclass	23	51.1111
K00260	cellular organisms	Archaea	TACK group	Thaumarchaeota	environmental samples	uncultured marine thaumarchaeote KM3_82_C03	Unclass	Unclass	7	15.5556
K00260	cellular organisms	Archaea	TACK group	Thaumarchaeota	environmental samples	uncultured marine thaumarchaeote KM3_85_C11	Unclass	Unclass	1	2.22222
K00265	cellular organisms	Bacteria	Proteobacteria	Gammaproteobacteria	Alteromonadales	Alteromonadaceae	Alteromonas	Alteromonas mediterranea	1	0.124378
K00265	cellular organisms	Bacteria	PVC group	Planctomycetes	Planctomycetia	Pirellulales	Pirellulaceae	Anatilimnocola	1	0.124378
K00265	cellular organisms	Bacteria	Terrabacteria group	Firmicutes	Bacilli	Bacillales	Bacillaceae	Bacillus	4	0.497512
K00265	cellular organisms	Bacteria	FCB group	Bacteroidetes/Chlorobi group	Balneolaeota	Balneolia	Balneolales	Balneolaceae	1	0.124378
K00265	cellular organisms	Bacteria	Proteobacteria	Gammaproteobacteria	Thiotrichales	Thiotrichaceae	Beggiatoa	Beggiatoa alba	1	0.124378
K00265	cellular organisms	Bacteria	Terrabacteria group	Actinobacteria	Actinomycetia	Bifidobacteriales	Bifidobacteriaceae	Bifidobacterium	1	0.124378
K00265	cellular organisms	Bacteria	PVC group	Verrucomicrobia	Opitutae	Puniceicoccales	Puniceicoccaceae	Candidatus Moanabacter	1	0.124378
K00265	cellular organisms	Bacteria	Nitrospinae/Tectomicrobia group	Nitrospinae	Nitrospinia	Nitrospinales	Nitrospinaceae	Candidatus Nitrohelix	2	0.248756
K00265	cellular organisms	Bacteria	Nitrospinae/Tectomicrobia group	Nitrospinae	Nitrospinia	Nitrospinales	Nitrospinaceae	Candidatus Nitromaritima	3	0.373134
K00265	cellular organisms	Bacteria	FCB group	Bacteroidetes/Chlorobi group	Chlorobi	Chlorobia	Chlorobiales	Chlorobiaceae	1	0.124378
K00265	cellular organisms	Bacteria	Proteobacteria	Gammaproteobacteria	Alteromonadales	Colwelliaceae	Colwellia	Colwellia polaris	1	0.124378
K00265	cellular organisms	Bacteria	Terrabacteria group	Actinobacteria	Rubrobacteria	Rubrobacterales	Rubrobacteraceae	environmental samples	1	0.124378
K00265	cellular organisms	Bacteria	FCB group	Bacteroidetes/Chlorobi group	Bacteroidetes	Flavobacteriia	Flavobacteriales	Flavobacteriaceae	3	0.373134
K00265	cellular organisms	Bacteria	Proteobacteria	Gammaproteobacteria	Cellvibrionales	Halieaceae	Halioglobus	Halioglobus maricola	1	0.124378
K00265	cellular organisms	Bacteria	Terrabacteria group	Firmicutes	Clostridia	Halanaerobiales	Halobacteroidaceae	Halonatronum	1	0.124378
K00265	cellular organisms	Bacteria	Proteobacteria	delta/epsilon subdivisions	Epsilonproteobacteria	Campylobacterales	Helicobacteraceae	Helicobacter	1	0.124378
K00265	cellular organisms	Bacteria	FCB group	Bacteroidetes/Chlorobi group	Bacteroidetes	Cytophagia	Cytophagales	Hymenobacteraceae	1	0.124378
K00265	cellular organisms	Bacteria	FCB group	Bacteroidetes/Chlorobi group	Bacteroidetes	Cytophagia	Cytophagales	Marivirgaceae	1	0.124378
K00265	cellular organisms	Bacteria	Proteobacteria	Gammaproteobacteria	Thiotrichales	Piscirickettsiaceae	Methylophaga	Methylophaga nitratireducenticrescens	3	0.373134
K00265	cellular organisms	Bacteria	Terrabacteria group	Actinobacteria	Actinomycetia	Motilibacterales	Motilibacteraceae	Motilibacter	1	0.124378
K00265	cellular organisms	Bacteria	Nitrospinae/Tectomicrobia group	Nitrospinae	Nitrospinia	Nitrospinales	Nitrospinaceae	Nitrospina	6	0.746269
K00265	cellular organisms	Bacteria	Proteobacteria	Betaproteobacteria	Burkholderiales	Oxalobacteraceae	Noviherbaspirillum	Noviherbaspirillum pedocola	1	0.124378
K00265	cellular organisms	Bacteria	Proteobacteria	Alphaproteobacteria	Sphingomonadales	Sphingomonadaceae	Novosphingobium	Novosphingobium profundi	1	0.124378
K00265	cellular organisms	Bacteria	Proteobacteria	Alphaproteobacteria	Rhodospirillales	Thalassobaculaceae	Oceanibaculum	Oceanibaculum pacificum	1	0.124378
K00265	cellular organisms	Bacteria	PVC group	Planctomycetes	Planctomycetia	Pirellulales	Pirellulaceae	Pirellula	1	0.124378
K00265	cellular organisms	Bacteria	FCB group	Bacteroidetes/Chlorobi group	Bacteroidetes	Cytophagia	Cytophagales	Reichenbachiellaceae	2	0.248756
K00265	cellular organisms	Bacteria	Proteobacteria	Gammaproteobacteria	Enterobacterales	Enterobacteriaceae	Salmonella	Salmonella enterica	1	0.124378
K00265	cellular organisms	Bacteria	Proteobacteria	delta/epsilon subdivisions	Deltaproteobacteria	Deltaproteobacteria incertae sedis	SAR324 cluster	SAR324 cluster bacterium	9	1.1194
K00265	cellular organisms	Bacteria	Proteobacteria	Gammaproteobacteria	Cellvibrionales	Porticoccaceae	unclassified Porticoccaceae	SAR92 clade	1	0.124378
K00265	cellular organisms	Bacteria	Terrabacteria group	Cyanobacteria/Melainabacteria group	Cyanobacteria	Synechococcales	Coelosphaeriaceae	Snowella	1	0.124378
K00265	cellular organisms	Bacteria	FCB group	Bacteroidetes/Chlorobi group	Bacteroidetes	Sphingobacteriia	Sphingobacteriales	Sphingobacteriaceae	2	0.248756
K00265	cellular organisms	Bacteria	Terrabacteria group	Firmicutes	Bacilli	Lactobacillales	Streptococcaceae	Streptococcus	1	0.124378
K00265	cellular organisms	Bacteria	FCB group	Bacteroidetes/Chlorobi group	Bacteroidetes	Bacteroidia	Bacteroidales	Tannerellaceae	1	0.124378
K00265	cellular organisms	Bacteria	Proteobacteria	Gammaproteobacteria	Alteromonadales	Colwelliaceae	Thalassotalea	Thalassotalea piscium	1	0.124378
K00265	cellular organisms	Bacteria	Proteobacteria	Gammaproteobacteria	Thiotrichales	Thiotrichaceae	unclassified Thiotrichaceae	Thiotrichaceae bacterium	4	0.497512
K00265	cellular organisms	Bacteria	Terrabacteria group	Actinobacteria	Actinomycetia	unclassified Actinomycetia	Actinobacteria bacterium	Unclass	1	0.124378
K00265	cellular organisms	Bacteria	Proteobacteria	Gammaproteobacteria	Alteromonadales	unclassified Alteromonadales	Alteromonadales bacterium alter-6D02	Unclass	2	0.248756
K00265	cellular organisms	Bacteria	Proteobacteria	Gammaproteobacteria	Alteromonadales	Alteromonadaceae	Alteromonas	Unclass	6	0.746269
K00265	cellular organisms	Bacteria	Terrabacteria group	Firmicutes	Bacilli	Bacillales	Bacillaceae	Unclass	1	0.124378
K00265	cellular organisms	Bacteria	Proteobacteria	Alphaproteobacteria	Pelagibacterales	Pelagibacteraceae	Candidatus Pelagibacter	Unclass	1	0.124378
K00265	cellular organisms	Bacteria	Proteobacteria	Gammaproteobacteria	Alteromonadales	Colwelliaceae	Colwellia	Unclass	2	0.248756
K00265	cellular organisms	Bacteria	Terrabacteria group	Chloroflexi	Dehalococcoidia	unclassified Dehalococcoidia	Dehalococcoidia bacterium	Unclass	1	0.124378
K00265	cellular organisms	Bacteria	Proteobacteria	delta/epsilon subdivisions	Deltaproteobacteria	unclassified Deltaproteobacteria	Deltaproteobacteria bacterium	Unclass	14	1.74129
K00265	cellular organisms	Bacteria	FCB group	Bacteroidetes/Chlorobi group	Bacteroidetes	Flavobacteriia	Flavobacteriales	Unclass	1	0.124378
K00265	cellular organisms	Bacteria	Proteobacteria	Gammaproteobacteria	Oceanospirillales	Halomonadaceae	Halomonas	Unclass	1	0.124378
K00265	cellular organisms	Bacteria	Terrabacteria group	Actinobacteria	Actinomycetia	Micrococcales	Microbacteriaceae	Unclass	1	0.124378
K00265	cellular organisms	Bacteria	Nitrospinae/Tectomicrobia group	Nitrospinae	Nitrospinia	Nitrospinales	Nitrospinaceae	Unclass	1	0.124378
K00265	cellular organisms	Bacteria	Terrabacteria group	Actinobacteria	Actinomycetia	Propionibacteriales	Nocardioidaceae	Unclass	1	0.124378
K00265	cellular organisms	Bacteria	Proteobacteria	Alphaproteobacteria	Pelagibacterales	unclassified Pelagibacterales	Pelagibacterales bacterium	Unclass	6	0.746269
K00265	cellular organisms	Bacteria	Terrabacteria group	Chloroflexi	Chloroflexi incertae sedis	SAR202 cluster	SAR202 cluster bacterium	Unclass	5	0.621891
K00265	cellular organisms	Bacteria	Terrabacteria group	Chloroflexi	Chloroflexi incertae sedis	SAR202 cluster	SAR202 cluster bacterium Ae2-Chloro-G1	Unclass	3	0.373134
K00265	cellular organisms	Bacteria	Terrabacteria group	Chloroflexi	Chloroflexi incertae sedis	SAR202 cluster	SAR202 cluster bacterium Casp-Chloro-G3	Unclass	5	0.621891
K00265	cellular organisms	Bacteria	Terrabacteria group	Chloroflexi	Chloroflexi incertae sedis	SAR202 cluster	SAR202 cluster bacterium Io17-Chloro-G3	Unclass	4	0.497512
K00265	cellular organisms	Bacteria	Terrabacteria group	Chloroflexi	Chloroflexi incertae sedis	SAR202 cluster	SAR202 cluster bacterium Io17-Chloro-G5	Unclass	22	2.73632
K00265	cellular organisms	Bacteria	Terrabacteria group	Chloroflexi	Chloroflexi incertae sedis	SAR202 cluster	SAR202 cluster bacterium Io17-Chloro-G6	Unclass	4	0.497512
K00265	cellular organisms	Bacteria	Terrabacteria group	Chloroflexi	Chloroflexi incertae sedis	SAR202 cluster	SAR202 cluster bacterium Io17-Chloro-G8	Unclass	5	0.621891
K00265	cellular organisms	Bacteria	Terrabacteria group	Chloroflexi	Chloroflexi incertae sedis	SAR202 cluster	SAR202 cluster bacterium Io17-Chloro-G9	Unclass	2	0.248756
K00265	cellular organisms	Bacteria	Terrabacteria group	Chloroflexi	Chloroflexi incertae sedis	SAR202 cluster	SAR202 cluster bacterium MP-SAtl-SRR3965592-G2	Unclass	9	1.1194
K00265	cellular organisms	Bacteria	Proteobacteria	Gammaproteobacteria	Alteromonadales	Shewanellaceae	Shewanella	Unclass	1	0.124378
K00265	cellular organisms	Bacteria	Proteobacteria	Alphaproteobacteria	Rhodospirillales	Acetobacteraceae	Unclass	Unclass	1	0.124378
K00265	cellular organisms	Bacteria	Proteobacteria	Betaproteobacteria	Burkholderiales	Alcaligenaceae	Unclass	Unclass	1	0.124378
K00265	cellular organisms	Bacteria	Proteobacteria	Alphaproteobacteria	unclassified Alphaproteobacteria	Alphaproteobacteria bacterium	Unclass	Unclass	6	0.746269
K00265	cellular organisms	Bacteria	Proteobacteria	Alphaproteobacteria	unclassified Alphaproteobacteria	Alphaproteobacteria bacterium MarineAlpha3_Bin6	Unclass	Unclass	2	0.248756
K00265	cellular organisms	Bacteria	Terrabacteria group	Chloroflexi	unclassified Chloroflexi	Chloroflexi bacterium	Unclass	Unclass	9	1.1194
K00265	cellular organisms	Bacteria	Proteobacteria	Gammaproteobacteria	Alteromonadales	Colwelliaceae	Unclass	Unclass	11	1.36816
K00265	cellular organisms	Bacteria	Proteobacteria	Gammaproteobacteria	unclassified Gammaproteobacteria	Gammaproteobacteria bacterium	Unclass	Unclass	7	0.870647
K00265	cellular organisms	Bacteria	Proteobacteria	Gammaproteobacteria	unclassified Gammaproteobacteria	Gammaproteobacteria bacterium TMED78	Unclass	Unclass	2	0.248756
K00265	cellular organisms	Bacteria	Proteobacteria	Gammaproteobacteria	Cellvibrionales	Halieaceae	Unclass	Unclass	1	0.124378
K00265	cellular organisms	Bacteria	Proteobacteria	Gammaproteobacteria	Oceanospirillales	Halomonadaceae	Unclass	Unclass	1	0.124378
K00265	cellular organisms	Bacteria	Proteobacteria	Betaproteobacteria	Nitrosomonadales	Methylophilaceae	Unclass	Unclass	2	0.248756
K00265	cellular organisms	Bacteria	Terrabacteria group	Actinobacteria	Actinomycetia	Micrococcales	Unclass	Unclass	1	0.124378
K00265	cellular organisms	Bacteria	Nitrospinae/Tectomicrobia group	Nitrospinae	unclassified Nitrospinae	Nitrospinae bacterium CG11_big_fil_rev_8_21_14_0_20_45_15	Unclass	Unclass	4	0.497512
K00265	cellular organisms	Bacteria	Nitrospinae/Tectomicrobia group	Nitrospinae	unclassified Nitrospinae	Nitrospinae bacterium CG11_big_fil_rev_8_21_14_0_20_56_8	Unclass	Unclass	2	0.248756
K00265	cellular organisms	Bacteria	PVC group	Planctomycetes	unclassified Planctomycetes	Planctomycetes bacterium	Unclass	Unclass	1	0.124378
K00265	cellular organisms	Bacteria	Terrabacteria group	Chloroflexi	Chloroflexi incertae sedis	SAR202 cluster	Unclass	Unclass	7	0.870647
K00265	cellular organisms	Bacteria	Acidobacteria	unclassified Acidobacteria	Acidobacteria bacterium	Unclass	Unclass	Unclass	5	0.621891
K00265	cellular organisms	Bacteria	Acidobacteria	unclassified Acidobacteria	Acidobacteria bacterium RIFCSPLOWO2_02_FULL_61_28	Unclass	Unclass	Unclass	2	0.248756
K00265	cellular organisms	Bacteria	Terrabacteria group	Actinobacteria	Actinomycetia	Unclass	Unclass	Unclass	3	0.373134
K00265	cellular organisms	Bacteria	Proteobacteria	Gammaproteobacteria	Alteromonadales	Unclass	Unclass	Unclass	1	0.124378
K00265	cellular organisms	Bacteria	Proteobacteria	delta/epsilon subdivisions	Deltaproteobacteria	Unclass	Unclass	Unclass	1	0.124378
K00265	cellular organisms	Bacteria	Proteobacteria	Alphaproteobacteria	Pelagibacterales	Unclass	Unclass	Unclass	1	0.124378
K00265	cellular organisms	Bacteria	Proteobacteria	unclassified Proteobacteria	Proteobacteria bacterium	Unclass	Unclass	Unclass	1	0.124378
K00265	cellular organisms	Bacteria	Proteobacteria	unclassified Proteobacteria	Proteobacteria bacterium TMED261	Unclass	Unclass	Unclass	1	0.124378
K00265	cellular organisms	Bacteria	Proteobacteria	Alphaproteobacteria	Rhodobacterales	Unclass	Unclass	Unclass	1	0.124378
K00265	cellular organisms	Bacteria	Proteobacteria	Alphaproteobacteria	Rhodospirillales	Unclass	Unclass	Unclass	1	0.124378
K00265	cellular organisms	Bacteria	Terrabacteria group	Actinobacteria	Unclass	Unclass	Unclass	Unclass	1	0.124378
K00265	cellular organisms	Bacteria	Proteobacteria	Alphaproteobacteria	Unclass	Unclass	Unclass	Unclass	4	0.497512
K00265	cellular organisms	Bacteria	Bacteria incertae sedis	Bacteria candidate phyla	Unclass	Unclass	Unclass	Unclass	1	0.124378
K00265	cellular organisms	Bacteria	unclassified Bacteria	bacterium HR40	Unclass	Unclass	Unclass	Unclass	1	0.124378
K00265	cellular organisms	Bacteria	Terrabacteria group	Chloroflexi	Unclass	Unclass	Unclass	Unclass	22	2.73632
K00265	cellular organisms	Bacteria	Proteobacteria	Gammaproteobacteria	Unclass	Unclass	Unclass	Unclass	7	0.870647
K00265	cellular organisms	Bacteria	Nitrospinae/Tectomicrobia group	Nitrospinae	Unclass	Unclass	Unclass	Unclass	2	0.248756
K00265	cellular organisms	Bacteria	PVC group	Planctomycetes	Unclass	Unclass	Unclass	Unclass	5	0.621891
K00265	cellular organisms	Bacteria	Proteobacteria	Unclass	Unclass	Unclass	Unclass	Unclass	5	0.621891
K00265	cellular organisms	Bacteria	Terrabacteria group	Unclass	Unclass	Unclass	Unclass	Unclass	3	0.373134
K00265	cellular organisms	Bacteria	Unclass	Unclass	Unclass	Unclass	Unclass	Unclass	87	10.8209
K00265	cellular organisms	Unclass	Unclass	Unclass	Unclass	Unclass	Unclass	Unclass	2	0.248756
K00265	Unclass	Unclass	Unclass	Unclass	Unclass	Unclass	Unclass	Unclass	371	46.1443
K00265	cellular organisms	Bacteria	environmental samples	uncultured marine bacterium 314	Unclass	Unclass	Unclass	Unclass	1	0.124378
K00265	cellular organisms	Bacteria	environmental samples	uncultured nuHF2 cluster bacterium HF0500_31B05	Unclass	Unclass	Unclass	Unclass	6	0.746269
K00265	cellular organisms	Bacteria	Proteobacteria	Alphaproteobacteria	unclassified Alphaproteobacteria	Unclass	Unclass	Unclass	4	0.497512
K00265	cellular organisms	Bacteria	Proteobacteria	Gammaproteobacteria	unclassified Gammaproteobacteria	Unclass	Unclass	Unclass	1	0.124378
K00265	cellular organisms	Bacteria	Proteobacteria	Gammaproteobacteria	Vibrionales	Unclass	Unclass	Unclass	2	0.248756
K00265	cellular organisms	Bacteria	Bacteria incertae sedis	Bacteria candidate phyla	candidate division NC10	unclassified candidate division NC10	Unclass	Unclass	2	0.248756
K00265	cellular organisms	Bacteria	Proteobacteria	Gammaproteobacteria	environmental samples	uncultured gamma proteobacterium HF4000_23L14	Unclass	Unclass	3	0.373134
K00265	cellular organisms	Bacteria	Proteobacteria	Alphaproteobacteria	Pelagibacterales	Pelagibacteraceae	unclassified Pelagibacteraceae	Unclass	1	0.124378
K00265	cellular organisms	Bacteria	Proteobacteria	Gammaproteobacteria	Vibrionales	Vibrionaceae	Vibrio	Unclass	4	0.497512
K00265	cellular organisms	Bacteria	Terrabacteria group	Actinobacteria	Actinomycetia	Candidatus Actinomarinidae	Candidatus Actinomarinales	unclassified Candidatus Actinomarinales	1	0.124378
K00265	cellular organisms	Bacteria	Proteobacteria	Alphaproteobacteria	Pelagibacterales	Pelagibacteraceae	Candidatus Pelagibacter	unclassified Candidatus Pelagibacter	1	0.124378
K00265	cellular organisms	Bacteria	Proteobacteria	Gammaproteobacteria	Alteromonadales	Colwelliaceae	Colwellia	unclassified Colwellia	5	0.621891
K00265	cellular organisms	Bacteria	Proteobacteria	Gammaproteobacteria	Thiotrichales	Francisellaceae	Francisella	unclassified Francisella	1	0.124378
K00265	cellular organisms	Bacteria	Terrabacteria group	Firmicutes	Clostridia	Eubacteriales	Peptococcaceae	unclassified Peptococcaceae	4	0.497512
K00265	cellular organisms	Bacteria	Proteobacteria	Gammaproteobacteria	Alteromonadales	Pseudoalteromonadaceae	Pseudoalteromonas	unclassified Pseudoalteromonas	14	1.74129
K00265	cellular organisms	Bacteria	Proteobacteria	Gammaproteobacteria	Alteromonadales	Colwelliaceae	Thalassotalea	unclassified Thalassotalea	4	0.497512
K00265	cellular organisms	Bacteria	Terrabacteria group	Chloroflexi	Thermomicrobia	Thermomicrobiales	environmental samples	uncultured Thermomicrobiales bacterium	1	0.124378
K00265	cellular organisms	Bacteria	Proteobacteria	Alphaproteobacteria	Rhodospirillales	Zavarziniaceae	Zavarzinia	Zavarzinia compransoris	1	0.124378
K00266	cellular organisms	Bacteria	Proteobacteria	Alphaproteobacteria	Pelagibacterales	Pelagibacteraceae	unclassified Pelagibacteraceae	alpha proteobacterium SCGC AAA288-N07	7	3.11111
K00266	cellular organisms	Bacteria	PVC group	Planctomycetes	Planctomycetia	Pirellulales	Pirellulaceae	Blastopirellula	1	0.444444
K00266	cellular organisms	Bacteria	Proteobacteria	Gammaproteobacteria	Gammaproteobacteria incertae sedis	Candidatus Thioglobus	unclassified Candidatus Thioglobus	Candidatus Thioglobus sp.	1	0.444444
K00266	cellular organisms	Bacteria	Proteobacteria	Gammaproteobacteria	Gammaproteobacteria incertae sedis	Candidatus Thioglobus	unclassified Candidatus Thioglobus	Candidatus Thioglobus sp. MED-G25	2	0.888889
K00266	cellular organisms	Bacteria	FCB group	Bacteroidetes/Chlorobi group	Bacteroidetes	Flavobacteriia	Flavobacteriales	Flavobacteriaceae	9	4
K00266	cellular organisms	Bacteria	Proteobacteria	Alphaproteobacteria	Hyphomonadales	Hyphomonadaceae	unclassified Hyphomonadaceae	Hyphomonadaceae bacterium BRH_c29	1	0.444444
K00266	cellular organisms	Bacteria	Proteobacteria	Alphaproteobacteria	Pelagibacterales	Pelagibacteraceae	unclassified Pelagibacteraceae	Pelagibacteraceae bacterium TMED237	1	0.444444
K00266	cellular organisms	Bacteria	Terrabacteria group	Actinobacteria	Actinomycetia	Pseudonocardiales	Pseudonocardiaceae	Pseudonocardia	1	0.444444
K00266	cellular organisms	Bacteria	Proteobacteria	Alphaproteobacteria	Rhodospirillales	Rhodospirillaceae	Roseospirillum	Roseospirillum parvum	1	0.444444
K00266	cellular organisms	Bacteria	Proteobacteria	delta/epsilon subdivisions	Deltaproteobacteria	Deltaproteobacteria incertae sedis	SAR324 cluster	SAR324 cluster bacterium	2	0.888889
K00266	cellular organisms	Bacteria	Spirochaetes	Spirochaetia	Spirochaetales	Spirochaetaceae	unclassified Spirochaetaceae	Spirochaetaceae bacterium	1	0.444444
K00266	cellular organisms	Bacteria	Proteobacteria	Gammaproteobacteria	Thiotrichales	Thiotrichaceae	Thiothrix	Thiothrix eikelboomii	1	0.444444
K00266	cellular organisms	Bacteria	Proteobacteria	Gammaproteobacteria	Alteromonadales	Alteromonadaceae	Alteromonas	Unclass	1	0.444444
K00266	cellular organisms	Bacteria	Proteobacteria	delta/epsilon subdivisions	Deltaproteobacteria	unclassified Deltaproteobacteria	Deltaproteobacteria bacterium	Unclass	1	0.444444
K00266	cellular organisms	Bacteria	Proteobacteria	Alphaproteobacteria	Pelagibacterales	unclassified Pelagibacterales	Pelagibacterales bacterium	Unclass	1	0.444444
K00266	cellular organisms	Bacteria	Proteobacteria	Gammaproteobacteria	Alteromonadales	Pseudoalteromonadaceae	Pseudoalteromonas	Unclass	2	0.888889
K00266	cellular organisms	Bacteria	Terrabacteria group	Chloroflexi	Chloroflexi incertae sedis	SAR202 cluster	SAR202 cluster bacterium	Unclass	4	1.77778
K00266	cellular organisms	Bacteria	Terrabacteria group	Chloroflexi	Chloroflexi incertae sedis	SAR202 cluster	SAR202 cluster bacterium Casp-Chloro-G2	Unclass	1	0.444444
K00266	cellular organisms	Bacteria	Terrabacteria group	Chloroflexi	Chloroflexi incertae sedis	SAR202 cluster	SAR202 cluster bacterium Casp-Chloro-G3	Unclass	7	3.11111
K00266	cellular organisms	Bacteria	Terrabacteria group	Chloroflexi	Chloroflexi incertae sedis	SAR202 cluster	SAR202 cluster bacterium Io17-Chloro-G3	Unclass	1	0.444444
K00266	cellular organisms	Bacteria	Terrabacteria group	Chloroflexi	Chloroflexi incertae sedis	SAR202 cluster	SAR202 cluster bacterium Io17-Chloro-G6	Unclass	1	0.444444
K00266	cellular organisms	Bacteria	Terrabacteria group	Chloroflexi	Chloroflexi incertae sedis	SAR202 cluster	SAR202 cluster bacterium Io17-Chloro-G8	Unclass	2	0.888889
K00266	cellular organisms	Bacteria	Terrabacteria group	Chloroflexi	Chloroflexi incertae sedis	SAR202 cluster	SAR202 cluster bacterium Io17-Chloro-G9	Unclass	1	0.444444
K00266	cellular organisms	Bacteria	Proteobacteria	Alphaproteobacteria	unclassified Alphaproteobacteria	Alphaproteobacteria bacterium	Unclass	Unclass	1	0.444444
K00266	cellular organisms	Bacteria	Proteobacteria	Alphaproteobacteria	unclassified Alphaproteobacteria	Alphaproteobacteria bacterium MarineAlpha10_Bin2	Unclass	Unclass	2	0.888889
K00266	cellular organisms	Bacteria	Proteobacteria	Alphaproteobacteria	unclassified Alphaproteobacteria	Alphaproteobacteria bacterium MarineAlpha5_Bin2	Unclass	Unclass	1	0.444444
K00266	cellular organisms	Bacteria	Proteobacteria	Gammaproteobacteria	unclassified Gammaproteobacteria	Gammaproteobacteria bacterium	Unclass	Unclass	8	3.55556
K00266	cellular organisms	Bacteria	Nitrospinae/Tectomicrobia group	Nitrospinae	unclassified Nitrospinae	Nitrospinae bacterium	Unclass	Unclass	1	0.444444
K00266	cellular organisms	Bacteria	Nitrospinae/Tectomicrobia group	Nitrospinae	unclassified Nitrospinae	Nitrospinae bacterium CG22_combo_CG10-13_8_21_14_all_47_10	Unclass	Unclass	1	0.444444
K00266	cellular organisms	Bacteria	PVC group	Planctomycetes	unclassified Planctomycetes	Planctomycetes bacterium SM23_32	Unclass	Unclass	1	0.444444
K00266	cellular organisms	Bacteria	Terrabacteria group	Chloroflexi	Chloroflexi incertae sedis	SAR202 cluster	Unclass	Unclass	3	1.33333
K00266	cellular organisms	Bacteria	Terrabacteria group	Tenericutes	unclassified Tenericutes	Tenericutes bacterium	Unclass	Unclass	1	0.444444
K00266	cellular organisms	Bacteria	Proteobacteria	Betaproteobacteria	Burkholderiales	Unclass	Unclass	Unclass	1	0.444444
K00266	cellular organisms	Bacteria	Proteobacteria	delta/epsilon subdivisions	Deltaproteobacteria	Unclass	Unclass	Unclass	1	0.444444
K00266	cellular organisms	Bacteria	Proteobacteria	Alphaproteobacteria	Pelagibacterales	Unclass	Unclass	Unclass	1	0.444444
K00266	cellular organisms	Bacteria	Proteobacteria	unclassified Proteobacteria	Proteobacteria bacterium	Unclass	Unclass	Unclass	1	0.444444
K00266	cellular organisms	Bacteria	Proteobacteria	unclassified Proteobacteria	Proteobacteria bacterium TMED261	Unclass	Unclass	Unclass	1	0.444444
K00266	cellular organisms	Bacteria	Proteobacteria	Alphaproteobacteria	Unclass	Unclass	Unclass	Unclass	5	2.22222
K00266	cellular organisms	Bacteria	Terrabacteria group	Chloroflexi	Unclass	Unclass	Unclass	Unclass	3	1.33333
K00266	cellular organisms	Bacteria	Proteobacteria	Gammaproteobacteria	Unclass	Unclass	Unclass	Unclass	2	0.888889
K00266	cellular organisms	Bacteria	PVC group	Planctomycetes	Unclass	Unclass	Unclass	Unclass	1	0.444444
K00266	cellular organisms	Bacteria	Proteobacteria	Unclass	Unclass	Unclass	Unclass	Unclass	4	1.77778
K00266	cellular organisms	Bacteria	Terrabacteria group	Unclass	Unclass	Unclass	Unclass	Unclass	2	0.888889
K00266	cellular organisms	Bacteria	Unclass	Unclass	Unclass	Unclass	Unclass	Unclass	16	7.11111
K00266	Unclass	Unclass	Unclass	Unclass	Unclass	Unclass	Unclass	Unclass	99	44
K00266	cellular organisms	Bacteria	Proteobacteria	Alphaproteobacteria	unclassified Alphaproteobacteria	Unclass	Unclass	Unclass	4	1.77778
K00266	cellular organisms	Bacteria	Proteobacteria	Gammaproteobacteria	Vibrionales	Unclass	Unclass	Unclass	4	1.77778
K00266	cellular organisms	Bacteria	Proteobacteria	Gammaproteobacteria	Vibrionales	Vibrionaceae	Unclass	Unclass	1	0.444444
K00266	cellular organisms	Bacteria	Proteobacteria	Alphaproteobacteria	Pelagibacterales	Pelagibacteraceae	unclassified Pelagibacteraceae	Unclass	1	0.444444
K00266	cellular organisms	Bacteria	Proteobacteria	Gammaproteobacteria	Vibrionales	Vibrionaceae	Vibrio	Unclass	5	2.22222
K00266	cellular organisms	Bacteria	Proteobacteria	Alphaproteobacteria	Pelagibacterales	Pelagibacteraceae	Candidatus Pelagibacter	unclassified Candidatus Pelagibacter	1	0.444444
K00266	cellular organisms	Bacteria	Nitrospirae	Nitrospira	Nitrospirales	Nitrospiraceae	Nitrospira	unclassified Nitrospira	1	0.444444
K00266	cellular organisms	Bacteria	Proteobacteria	Gammaproteobacteria	Alteromonadales	Pseudoalteromonadaceae	Pseudoalteromonas	unclassified Pseudoalteromonas	1	0.444444
K00266	cellular organisms	Bacteria	Proteobacteria	Alphaproteobacteria	Sphingomonadales	Sphingosinicellaceae	Sandaracinobacter	unclassified Sandaracinobacter	1	0.444444
K00311	cellular organisms	Bacteria	Proteobacteria	Alphaproteobacteria	Pelagibacterales	Pelagibacteraceae	Candidatus Pelagibacter	Candidatus Pelagibacter ubique	2	1.81818
K00311	cellular organisms	Bacteria	Proteobacteria	Gammaproteobacteria	Gammaproteobacteria incertae sedis	Candidatus Thioglobus	unclassified Candidatus Thioglobus	Candidatus Thioglobus sp. MED-G25	1	0.909091
K00311	cellular organisms	Bacteria	Proteobacteria	Gammaproteobacteria	Alteromonadales	Colwelliaceae	Cognaticolwellia	Cognaticolwellia mytili	1	0.909091
K00311	cellular organisms	Bacteria	Proteobacteria	Alphaproteobacteria	Sphingomonadales	Erythrobacteraceae	Erythrobacter/Porphyrobacter group	Erythrobacter	1	0.909091
K00311	cellular organisms	Archaea	Euryarchaeota	Stenosarchaea group	Halobacteria	Halobacteriales	Haloarculaceae	Haloglomus	1	0.909091
K00311	cellular organisms	Bacteria	Proteobacteria	Gammaproteobacteria	Pseudomonadales	Moraxellaceae	unclassified Moraxellaceae	Moraxellaceae bacterium	1	0.909091
K00311	cellular organisms	Bacteria	Proteobacteria	Betaproteobacteria	Nitrosomonadales	Methylophilaceae	Novimethylophilus	Novimethylophilus kurashikiensis	1	0.909091
K00311	cellular organisms	Bacteria	Proteobacteria	Alphaproteobacteria	Pelagibacterales	Pelagibacteraceae	unclassified Pelagibacteraceae	Pelagibacteraceae bacterium TMED258	4	3.63636
K00311	cellular organisms	Bacteria	Proteobacteria	Gammaproteobacteria	Cellvibrionales	Porticoccaceae	unclassified Porticoccaceae	SAR92 clade	1	0.909091
K00311	cellular organisms	Bacteria	Proteobacteria	Gammaproteobacteria	Cellvibrionales	Spongiibacteraceae	Sinobacterium	Sinobacterium caligoides	3	2.72727
K00311	cellular organisms	Bacteria	Proteobacteria	Gammaproteobacteria	Alteromonadales	Colwelliaceae	Thalassotalea	Thalassotalea profundi	1	0.909091
K00311	cellular organisms	Bacteria	Proteobacteria	Alphaproteobacteria	Pelagibacterales	Pelagibacteraceae	Candidatus Pelagibacter	Unclass	1	0.909091
K00311	cellular organisms	Bacteria	Proteobacteria	Alphaproteobacteria	Pelagibacterales	unclassified Pelagibacterales	Pelagibacterales bacterium	Unclass	2	1.81818
K00311	cellular organisms	Bacteria	Proteobacteria	Gammaproteobacteria	Pseudomonadales	Pseudomonadaceae	Permianibacter	Unclass	1	0.909091
K00311	cellular organisms	Bacteria	Proteobacteria	Alphaproteobacteria	unclassified Alphaproteobacteria	Alphaproteobacteria bacterium MarineAlpha3_Bin3	Unclass	Unclass	1	0.909091
K00311	cellular organisms	Bacteria	Proteobacteria	Alphaproteobacteria	unclassified Alphaproteobacteria	Alphaproteobacteria bacterium MarineAlpha9_Bin7	Unclass	Unclass	1	0.909091
K00311	cellular organisms	Bacteria	Proteobacteria	Gammaproteobacteria	Alteromonadales	Colwelliaceae	Unclass	Unclass	1	0.909091
K00311	cellular organisms	Bacteria	Proteobacteria	Gammaproteobacteria	unclassified Gammaproteobacteria	Gammaproteobacteria bacterium	Unclass	Unclass	1	0.909091
K00311	cellular organisms	Bacteria	FCB group	Gemmatimonadetes	unclassified Gemmatimonadetes	Gemmatimonadetes bacterium	Unclass	Unclass	1	0.909091
K00311	cellular organisms	Bacteria	FCB group	Candidatus Marinimicrobia	Candidatus Marinimicrobia bacterium	Unclass	Unclass	Unclass	16	14.5455
K00311	cellular organisms	Bacteria	Proteobacteria	Gammaproteobacteria	Oceanospirillales	Unclass	Unclass	Unclass	1	0.909091
K00311	cellular organisms	Bacteria	Proteobacteria	Alphaproteobacteria	Unclass	Unclass	Unclass	Unclass	1	0.909091
K00311	cellular organisms	Bacteria	unclassified Bacteria	bacterium TMED161	Unclass	Unclass	Unclass	Unclass	2	1.81818
K00311	cellular organisms	Bacteria	Proteobacteria	Gammaproteobacteria	Unclass	Unclass	Unclass	Unclass	8	7.27273
K00311	cellular organisms	Bacteria	Proteobacteria	Unclass	Unclass	Unclass	Unclass	Unclass	1	0.909091
K00311	cellular organisms	Bacteria	Unclass	Unclass	Unclass	Unclass	Unclass	Unclass	3	2.72727
K00311	Unclass	Unclass	Unclass	Unclass	Unclass	Unclass	Unclass	Unclass	43	39.0909
K00311	cellular organisms	Bacteria	Proteobacteria	Alphaproteobacteria	Pelagibacterales	Pelagibacteraceae	Candidatus Pelagibacter	unclassified Candidatus Pelagibacter	2	1.81818
K00311	cellular organisms	Bacteria	Proteobacteria	Gammaproteobacteria	Alteromonadales	Colwelliaceae	Colwellia	unclassified Colwellia	1	0.909091
K00311	cellular organisms	Bacteria	Proteobacteria	Gammaproteobacteria	Oceanospirillales	Oleiphilaceae	Oleiphilus	unclassified Oleiphilus	1	0.909091
K00311	cellular organisms	Bacteria	Proteobacteria	Gammaproteobacteria	Alteromonadales	Pseudoalteromonadaceae	Pseudoalteromonas	unclassified Pseudoalteromonas	2	1.81818
K00311	cellular organisms	Bacteria	Proteobacteria	Alphaproteobacteria	Rhodospirillales	Rhodospirillaceae	Telmatospirillum	unclassified Telmatospirillum	2	1.81818
K00311	cellular organisms	Bacteria	PVC group	Planctomycetes	Planctomycetia	Planctomycetales	environmental samples	uncultured Planctomycetales bacterium HF0200_11L05	1	0.909091
K00337	cellular organisms	Bacteria	Proteobacteria	Alphaproteobacteria	Rhodospirillales	Rhodospirillaceae	Caenispirillum	Caenispirillum bisanense	1	0.684932
K00337	cellular organisms	Bacteria	Proteobacteria	Alphaproteobacteria	Rickettsiales	Anaplasmataceae	Ehrlichia	canis group	1	0.684932
K00337	cellular organisms	Bacteria	Acidobacteria	Acidobacteriia	Acidobacteriales	Acidobacteriaceae	Edaphobacter	Edaphobacter aggregans	1	0.684932
K00337	cellular organisms	Bacteria	FCB group	Bacteroidetes/Chlorobi group	Bacteroidetes	Bacteroidia	Marinilabiliales	Marinifilaceae	2	1.36986
K00337	cellular organisms	Bacteria	Proteobacteria	Alphaproteobacteria	Pelagibacterales	Pelagibacteraceae	unclassified Pelagibacteraceae	Pelagibacteraceae bacterium	1	0.684932
K00337	cellular organisms	Bacteria	Proteobacteria	Gammaproteobacteria	Pseudomonadales	Pseudomonadaceae	Pseudomonas	Pseudomonas putida group	1	0.684932
K00337	cellular organisms	Archaea	DPANN group	Candidatus Altiarchaeota	Candidatus Altiarchaeales	unclassified Candidatus Altiarchaeales	Candidatus Altiarchaeales archaeon WOR_SM1_SCG	Unclass	1	0.684932
K00337	cellular organisms	Bacteria	Bacteria incertae sedis	Bacteria candidate phyla	Candidatus Rokubacteria	unclassified Candidatus Rokubacteria	Candidatus Rokubacteria bacterium	Unclass	1	0.684932
K00337	cellular organisms	Bacteria	Terrabacteria group	Chloroflexi	Dehalococcoidia	unclassified Dehalococcoidia	Dehalococcoidia bacterium	Unclass	1	0.684932
K00337	cellular organisms	Bacteria	Terrabacteria group	Chloroflexi	Chloroflexi incertae sedis	SAR202 cluster	SAR202 cluster bacterium	Unclass	1	0.684932
K00337	cellular organisms	Bacteria	Terrabacteria group	Chloroflexi	Chloroflexi incertae sedis	SAR202 cluster	SAR202 cluster bacterium Casp-Chloro-G3	Unclass	2	1.36986
K00337	cellular organisms	Bacteria	Terrabacteria group	Chloroflexi	Chloroflexi incertae sedis	SAR202 cluster	SAR202 cluster bacterium Io17-Chloro-G6	Unclass	2	1.36986
K00337	cellular organisms	Bacteria	Aquificae	Aquificae	Aquificales	Hydrogenothermaceae	Sulfurihydrogenibium	Unclass	5	3.42466
K00337	cellular organisms	Bacteria	Proteobacteria	Alphaproteobacteria	unclassified Alphaproteobacteria	Alphaproteobacteria bacterium	Unclass	Unclass	1	0.684932
K00337	cellular organisms	Bacteria	Acidobacteria	Blastocatellia	unclassified Blastocatellia	Blastocatellia bacterium AA13	Unclass	Unclass	1	0.684932
K00337	cellular organisms	Bacteria	Terrabacteria group	Chloroflexi	unclassified Chloroflexi	Chloroflexi bacterium	Unclass	Unclass	1	0.684932
K00337	cellular organisms	Bacteria	Terrabacteria group	Chloroflexi	Chloroflexi incertae sedis	SAR202 cluster	Unclass	Unclass	1	0.684932
K00337	cellular organisms	Bacteria	Acidobacteria	unclassified Acidobacteria	Acidobacteria bacterium	Unclass	Unclass	Unclass	2	1.36986
K00337	cellular organisms	Bacteria	FCB group	Candidatus Marinimicrobia	Candidatus Marinimicrobia bacterium	Unclass	Unclass	Unclass	8	5.47945
K00337	cellular organisms	Archaea	TACK group	Thaumarchaeota	environmental samples	Unclass	Unclass	Unclass	3	2.05479
K00337	cellular organisms	Bacteria	Proteobacteria	Alphaproteobacteria	Rhodobacterales	Unclass	Unclass	Unclass	1	0.684932
K00337	cellular organisms	Bacteria	Proteobacteria	Alphaproteobacteria	Rhodospirillales	Unclass	Unclass	Unclass	1	0.684932
K00337	cellular organisms	Bacteria	Proteobacteria	Alphaproteobacteria	Unclass	Unclass	Unclass	Unclass	7	4.79452
K00337	cellular organisms	Bacteria	Proteobacteria	Betaproteobacteria	Unclass	Unclass	Unclass	Unclass	1	0.684932
K00337	cellular organisms	Bacteria	Terrabacteria group	Chloroflexi	Unclass	Unclass	Unclass	Unclass	5	3.42466
K00337	cellular organisms	Archaea	TACK group	Thaumarchaeota	Unclass	Unclass	Unclass	Unclass	1	0.684932
K00337	cellular organisms	Bacteria	Proteobacteria	Unclass	Unclass	Unclass	Unclass	Unclass	8	5.47945
K00337	cellular organisms	Bacteria	Unclass	Unclass	Unclass	Unclass	Unclass	Unclass	14	9.58904
K00337	cellular organisms	Unclass	Unclass	Unclass	Unclass	Unclass	Unclass	Unclass	2	1.36986
K00337	Unclass	Unclass	Unclass	Unclass	Unclass	Unclass	Unclass	Unclass	65	44.5205
K00337	cellular organisms	Bacteria	Proteobacteria	Alphaproteobacteria	unclassified Alphaproteobacteria	Unclass	Unclass	Unclass	2	1.36986
K00337	cellular organisms	Bacteria	Terrabacteria group	Chloroflexi	Anaerolineae	Anaerolineales	Anaerolineaceae	unclassified Anaerolineaceae	1	0.684932
K00337	cellular organisms	Bacteria	Proteobacteria	Alphaproteobacteria	Hyphomicrobiales	Rhizobiaceae	Liberibacter	unclassified Liberibacter	1	0.684932
K00343	cellular organisms	Bacteria	Proteobacteria	Betaproteobacteria	Burkholderiales	Alcaligenaceae	Bordetella	Bordetella genomosp. 13	1	1.08696
K00343	cellular organisms	Bacteria	Proteobacteria	Alphaproteobacteria	Holosporales	Candidatus Paracaedibacteraceae	Candidatus Paracaedibacter	Candidatus Paracaedibacter symbiosus	1	1.08696
K00343	cellular organisms	Bacteria	Proteobacteria	Alphaproteobacteria	Pelagibacterales	Pelagibacteraceae	Candidatus Pelagibacter	Candidatus Pelagibacter ubique	1	1.08696
K00343	cellular organisms	Bacteria	Proteobacteria	Alphaproteobacteria	Hyphomicrobiales	Beijerinckiaceae	Methylovirgula	Methylovirgula ligni	2	2.17391
K00343	cellular organisms	Bacteria	Nitrospinae/Tectomicrobia group	Nitrospinae	Nitrospinia	Nitrospinales	Nitrospinaceae	Nitrospina	2	2.17391
K00343	cellular organisms	Bacteria	Proteobacteria	Alphaproteobacteria	Pelagibacterales	Pelagibacteraceae	unclassified Pelagibacteraceae	Pelagibacteraceae bacterium	2	2.17391
K00343	cellular organisms	Bacteria	PVC group	Planctomycetes	Planctomycetia	Pirellulales	Pirellulaceae	Pirellula	2	2.17391
K00343	cellular organisms	Bacteria	Proteobacteria	delta/epsilon subdivisions	Deltaproteobacteria	Deltaproteobacteria incertae sedis	SAR324 cluster	SAR324 cluster bacterium	4	4.34783
K00343	cellular organisms	Bacteria	Bacteria incertae sedis	Bacteria candidate phyla	candidate division NC10	Candidatus Methylomirabilis	Candidatus Methylomirabilis lanthanidiphila	Unclass	1	1.08696
K00343	cellular organisms	Bacteria	Terrabacteria group	Chloroflexi	Dehalococcoidia	unclassified Dehalococcoidia	Dehalococcoidia bacterium	Unclass	1	1.08696
K00343	cellular organisms	Bacteria	Proteobacteria	Alphaproteobacteria	Pelagibacterales	unclassified Pelagibacterales	Pelagibacterales bacterium	Unclass	1	1.08696
K00343	cellular organisms	Bacteria	Terrabacteria group	Chloroflexi	Chloroflexi incertae sedis	SAR202 cluster	SAR202 cluster bacterium	Unclass	1	1.08696
K00343	cellular organisms	Bacteria	Terrabacteria group	Chloroflexi	Chloroflexi incertae sedis	SAR202 cluster	SAR202 cluster bacterium Io17-Chloro-G1	Unclass	1	1.08696
K00343	cellular organisms	Bacteria	Terrabacteria group	Chloroflexi	Chloroflexi incertae sedis	SAR202 cluster	SAR202 cluster bacterium Io17-Chloro-G4	Unclass	1	1.08696
K00343	cellular organisms	Bacteria	Terrabacteria group	Chloroflexi	Chloroflexi incertae sedis	SAR202 cluster	SAR202 cluster bacterium Io17-Chloro-G6	Unclass	1	1.08696
K00343	cellular organisms	Bacteria	Proteobacteria	Gammaproteobacteria	unclassified Gammaproteobacteria	Gammaproteobacteria bacterium	Unclass	Unclass	1	1.08696
K00343	cellular organisms	Bacteria	FCB group	Gemmatimonadetes	unclassified Gemmatimonadetes	Gemmatimonadetes bacterium	Unclass	Unclass	3	3.26087
K00343	cellular organisms	Bacteria	Bacteria incertae sedis	Bacteria candidate phyla	Candidatus Desantisbacteria	Unclass	Unclass	Unclass	4	4.34783
K00343	cellular organisms	Bacteria	FCB group	Candidatus Marinimicrobia	Candidatus Marinimicrobia bacterium	Unclass	Unclass	Unclass	1	1.08696
K00343	cellular organisms	Bacteria	Terrabacteria group	Actinobacteria	Unclass	Unclass	Unclass	Unclass	3	3.26087
K00343	cellular organisms	Bacteria	Proteobacteria	Alphaproteobacteria	Unclass	Unclass	Unclass	Unclass	6	6.52174
K00343	cellular organisms	Bacteria	Proteobacteria	Gammaproteobacteria	Unclass	Unclass	Unclass	Unclass	1	1.08696
K00343	cellular organisms	Bacteria	Proteobacteria	Unclass	Unclass	Unclass	Unclass	Unclass	2	2.17391
K00343	cellular organisms	Bacteria	Unclass	Unclass	Unclass	Unclass	Unclass	Unclass	5	5.43478
K00343	Unclass	Unclass	Unclass	Unclass	Unclass	Unclass	Unclass	Unclass	39	42.3913
K00343	cellular organisms	Bacteria	environmental samples	uncultured bacterium 4050020-J15	Unclass	Unclass	Unclass	Unclass	1	1.08696
K00343	cellular organisms	Bacteria	Proteobacteria	Alphaproteobacteria	Pelagibacterales	Pelagibacteraceae	unclassified Pelagibacteraceae	Unclass	1	1.08696
K00343	cellular organisms	Bacteria	Proteobacteria	Alphaproteobacteria	Pelagibacterales	Pelagibacteraceae	Candidatus Pelagibacter	unclassified Candidatus Pelagibacter	1	1.08696
K00343	cellular organisms	Bacteria	Proteobacteria	Alphaproteobacteria	Rhodospirillales	Thalassospiraceae	Magnetospira	unclassified Magnetospira	2	2.17391
K00344	cellular organisms	Bacteria	Proteobacteria	Gammaproteobacteria	Alteromonadales	Alteromonadaceae	Alteromonas	Alteromonas mediterranea	1	0.260417
K00344	cellular organisms	Bacteria	Terrabacteria group	Actinobacteria	Actinomycetia	Micrococcales	Dermatophilaceae	Austwickia	1	0.260417
K00344	cellular organisms	Bacteria	Terrabacteria group	Actinobacteria	Actinomycetia	Geodermatophilales	Geodermatophilaceae	Blastococcus	1	0.260417
K00344	cellular organisms	Bacteria	Proteobacteria	Alphaproteobacteria	Pelagibacterales	Pelagibacteraceae	Candidatus Pelagibacter	Candidatus Pelagibacter ubique	1	0.260417
K00344	cellular organisms	Bacteria	Proteobacteria	Gammaproteobacteria	Gammaproteobacteria incertae sedis	Candidatus Thioglobus	unclassified Candidatus Thioglobus	Candidatus Thioglobus sp. MED-G25	2	0.520833
K00344	cellular organisms	Bacteria	Proteobacteria	Alphaproteobacteria	Caulobacterales	Caulobacteraceae	unclassified Caulobacteraceae	Caulobacteraceae bacterium	1	0.260417
K00344	cellular organisms	Bacteria	FCB group	Bacteroidetes/Chlorobi group	Bacteroidetes	Flavobacteriia	Flavobacteriales	Crocinitomicaceae	1	0.260417
K00344	cellular organisms	Bacteria	FCB group	Bacteroidetes/Chlorobi group	Bacteroidetes	Cytophagia	Cytophagales	Cytophagaceae	2	0.520833
K00344	cellular organisms	Bacteria	Acidobacteria	Acidobacteriia	Acidobacteriales	Acidobacteriaceae	Edaphobacter	Edaphobacter aggregans	1	0.260417
K00344	cellular organisms	Bacteria	FCB group	Bacteroidetes/Chlorobi group	Bacteroidetes	Saprospiria	Saprospirales	Lewinellaceae	1	0.260417
K00344	cellular organisms	Bacteria	Proteobacteria	Alphaproteobacteria	Alphaproteobacteria incertae sedis	Micavibrio	unclassified Micavibrio	Micavibrio sp. TMED2	1	0.260417
K00344	cellular organisms	Bacteria	Terrabacteria group	Actinobacteria	Actinomycetia	Micrococcales	Micrococcaceae	Nesterenkonia	1	0.260417
K00344	cellular organisms	Bacteria	Proteobacteria	Betaproteobacteria	Burkholderiales	Burkholderiaceae	Paraburkholderia	Paraburkholderia monticola	1	0.260417
K00344	cellular organisms	Bacteria	Terrabacteria group	Actinobacteria	Actinomycetia	Micrococcales	Micrococcaceae	Psychromicrobium	1	0.260417
K00344	cellular organisms	Bacteria	PVC group	Verrucomicrobia	Verrucomicrobiae	Verrucomicrobiales	Verrucomicrobiaceae	Roseimicrobium	1	0.260417
K00344	cellular organisms	Bacteria	Proteobacteria	delta/epsilon subdivisions	Deltaproteobacteria	Deltaproteobacteria incertae sedis	SAR324 cluster	SAR324 cluster bacterium	12	3.125
K00344	cellular organisms	Bacteria	Terrabacteria group	Actinobacteria	Actinomycetia	Micrococcales	Micrococcaceae	Sinomonas	1	0.260417
K00344	cellular organisms	Bacteria	Proteobacteria	Gammaproteobacteria	Alteromonadales	Alteromonadaceae	Alteromonas	Unclass	1	0.260417
K00344	cellular organisms	Archaea	Candidatus Thermoplasmatota	Candidatus Poseidoniia	Candidatus Poseidoniales	unclassified Candidatus Poseidoniales	Candidatus Poseidoniales archaeon	Unclass	3	0.78125
K00344	cellular organisms	Bacteria	Terrabacteria group	Chloroflexi	Dehalococcoidia	unclassified Dehalococcoidia	Dehalococcoidia bacterium	Unclass	6	1.5625
K00344	cellular organisms	Bacteria	Proteobacteria	Gammaproteobacteria	Alteromonadales	Alteromonadaceae	Marinobacter	Unclass	1	0.260417
K00344	cellular organisms	Bacteria	Proteobacteria	Gammaproteobacteria	Pseudomonadales	Pseudomonadaceae	Pseudomonas	Unclass	1	0.260417
K00344	cellular organisms	Bacteria	Terrabacteria group	Chloroflexi	Chloroflexi incertae sedis	SAR202 cluster	SAR202 cluster bacterium	Unclass	24	6.25
K00344	cellular organisms	Bacteria	Terrabacteria group	Chloroflexi	Chloroflexi incertae sedis	SAR202 cluster	SAR202 cluster bacterium Ae2-Chloro-G1	Unclass	2	0.520833
K00344	cellular organisms	Bacteria	Terrabacteria group	Chloroflexi	Chloroflexi incertae sedis	SAR202 cluster	SAR202 cluster bacterium Casp-Chloro-G2	Unclass	2	0.520833
K00344	cellular organisms	Bacteria	Terrabacteria group	Chloroflexi	Chloroflexi incertae sedis	SAR202 cluster	SAR202 cluster bacterium Casp-Chloro-G3	Unclass	5	1.30208
K00344	cellular organisms	Bacteria	Terrabacteria group	Chloroflexi	Chloroflexi incertae sedis	SAR202 cluster	SAR202 cluster bacterium Io17-Chloro-G4	Unclass	8	2.08333
K00344	cellular organisms	Bacteria	Terrabacteria group	Chloroflexi	Chloroflexi incertae sedis	SAR202 cluster	SAR202 cluster bacterium Io17-Chloro-G5	Unclass	10	2.60417
K00344	cellular organisms	Bacteria	Terrabacteria group	Chloroflexi	Chloroflexi incertae sedis	SAR202 cluster	SAR202 cluster bacterium Io17-Chloro-G6	Unclass	7	1.82292
K00344	cellular organisms	Bacteria	Terrabacteria group	Chloroflexi	Chloroflexi incertae sedis	SAR202 cluster	SAR202 cluster bacterium Io17-Chloro-G8	Unclass	1	0.260417
K00344	cellular organisms	Bacteria	Terrabacteria group	Chloroflexi	Chloroflexi incertae sedis	SAR202 cluster	SAR202 cluster bacterium Io17-Chloro-G9	Unclass	1	0.260417
K00344	cellular organisms	Bacteria	Terrabacteria group	Chloroflexi	Chloroflexi incertae sedis	SAR202 cluster	SAR202 cluster bacterium SCGC AAA240-N13	Unclass	2	0.520833
K00344	cellular organisms	Bacteria	Proteobacteria	Alphaproteobacteria	unclassified Alphaproteobacteria	Alphaproteobacteria bacterium HGW-Alphaproteobacteria-4	Unclass	Unclass	1	0.260417
K00344	cellular organisms	Bacteria	Proteobacteria	Alphaproteobacteria	unclassified Alphaproteobacteria	Alphaproteobacteria bacterium MarineAlpha3_Bin6	Unclass	Unclass	1	0.260417
K00344	cellular organisms	Bacteria	Proteobacteria	Alphaproteobacteria	unclassified Alphaproteobacteria	Alphaproteobacteria bacterium MarineAlpha7_Bin1	Unclass	Unclass	3	0.78125
K00344	cellular organisms	Bacteria	Nitrospinae/Tectomicrobia group	Candidatus Tectomicrobia	Candidatus Entotheonella	Candidatus Entotheonella factor	Unclass	Unclass	2	0.520833
K00344	cellular organisms	Bacteria	Terrabacteria group	Chloroflexi	unclassified Chloroflexi	Chloroflexi bacterium	Unclass	Unclass	2	0.520833
K00344	cellular organisms	Bacteria	Proteobacteria	Gammaproteobacteria	unclassified Gammaproteobacteria	Gammaproteobacteria bacterium	Unclass	Unclass	11	2.86458
K00344	cellular organisms	Bacteria	Proteobacteria	Gammaproteobacteria	unclassified Gammaproteobacteria	Gammaproteobacteria bacterium TMED133	Unclass	Unclass	1	0.260417
K00344	cellular organisms	Bacteria	Terrabacteria group	Chloroflexi	Chloroflexi incertae sedis	SAR202 cluster	Unclass	Unclass	4	1.04167
K00344	cellular organisms	Bacteria	Terrabacteria group	Actinobacteria	Actinomycetia	Unclass	Unclass	Unclass	1	0.260417
K00344	cellular organisms	Bacteria	Proteobacteria	Betaproteobacteria	Burkholderiales	Unclass	Unclass	Unclass	3	0.78125
K00344	cellular organisms	Bacteria	FCB group	Candidatus Marinimicrobia	Candidatus Marinimicrobia bacterium	Unclass	Unclass	Unclass	7	1.82292
K00344	cellular organisms	Bacteria	Proteobacteria	delta/epsilon subdivisions	Deltaproteobacteria	Unclass	Unclass	Unclass	1	0.260417
K00344	cellular organisms	Archaea	Euryarchaeota	unclassified Euryarchaeota	Euryarchaeota archaeon TMED255	Unclass	Unclass	Unclass	1	0.260417
K00344	cellular organisms	Bacteria	Proteobacteria	Alphaproteobacteria	Hyphomicrobiales	Unclass	Unclass	Unclass	1	0.260417
K00344	cellular organisms	Bacteria	Terrabacteria group	unclassified Terrabacteria group	Terrabacteria group bacterium ANGP1	Unclass	Unclass	Unclass	2	0.520833
K00344	cellular organisms	Bacteria	Terrabacteria group	Chloroflexi	Unclass	Unclass	Unclass	Unclass	17	4.42708
K00344	cellular organisms	Bacteria	Proteobacteria	Unclass	Unclass	Unclass	Unclass	Unclass	6	1.5625
K00344	cellular organisms	Bacteria	Terrabacteria group	Unclass	Unclass	Unclass	Unclass	Unclass	6	1.5625
K00344	cellular organisms	Bacteria	Unclass	Unclass	Unclass	Unclass	Unclass	Unclass	15	3.90625
K00344	cellular organisms	Unclass	Unclass	Unclass	Unclass	Unclass	Unclass	Unclass	1	0.260417
K00344	Unclass	Unclass	Unclass	Unclass	Unclass	Unclass	Unclass	Unclass	186	48.4375
K00344	cellular organisms	Bacteria	environmental samples	uncultured bacterium	Unclass	Unclass	Unclass	Unclass	1	0.260417
K00344	cellular organisms	Bacteria	Terrabacteria group	Chloroflexi	unclassified Chloroflexi	Unclass	Unclass	Unclass	1	0.260417
K00344	cellular organisms	Bacteria	Bacteria incertae sedis	Bacteria candidate phyla	Candidatus Rokubacteria	unclassified Candidatus Rokubacteria	Unclass	Unclass	2	0.520833
K00344	cellular organisms	Bacteria	Proteobacteria	Gammaproteobacteria	Enterobacterales	Yersiniaceae	Unclass	Unclass	1	0.260417
K00344	cellular organisms	Bacteria	Proteobacteria	Alphaproteobacteria	Pelagibacterales	Pelagibacteraceae	Candidatus Pelagibacter	unclassified Candidatus Pelagibacter	1	0.260417
K00344	cellular organisms	Bacteria	Proteobacteria	Betaproteobacteria	Burkholderiales	Oxalobacteraceae	Herbaspirillum	unclassified Herbaspirillum	1	0.260417
K00344	cellular organisms	Bacteria	Proteobacteria	Gammaproteobacteria	Oceanospirillales	Oceanospirillaceae	Marinomonas	unclassified Marinomonas	1	0.260417
K00359	cellular organisms	Bacteria	Proteobacteria	Alphaproteobacteria	Maricaulales	Maricaulaceae	Euryhalocaulis	Euryhalocaulis caribicus	1	3.7037
K00359	cellular organisms	Bacteria	Terrabacteria group	Actinobacteria	Actinomycetia	Micrococcales	Microbacteriaceae	Leifsonia	1	3.7037
K00359	cellular organisms	Bacteria	Terrabacteria group	Actinobacteria	Actinomycetia	Streptomycetales	Streptomycetaceae	Streptomyces	2	7.40741
K00359	cellular organisms	Bacteria	Proteobacteria	Gammaproteobacteria	Gammaproteobacteria incertae sedis	Pseudohongiella	Pseudohongiella nitratireducens	Unclass	1	3.7037
K00359	cellular organisms	Bacteria	Terrabacteria group	Chloroflexi	Chloroflexi incertae sedis	SAR202 cluster	SAR202 cluster bacterium Io17-Chloro-G3	Unclass	1	3.7037
K00359	cellular organisms	Bacteria	Proteobacteria	Gammaproteobacteria	unclassified Gammaproteobacteria	Gammaproteobacteria bacterium	Unclass	Unclass	2	7.40741
K00359	cellular organisms	Bacteria	Terrabacteria group	Cyanobacteria/Melainabacteria group	Cyanobacteria	Nostocales	Unclass	Unclass	1	3.7037
K00359	cellular organisms	Bacteria	Proteobacteria	Unclass	Unclass	Unclass	Unclass	Unclass	2	7.40741
K00359	cellular organisms	Bacteria	Unclass	Unclass	Unclass	Unclass	Unclass	Unclass	2	7.40741
K00359	Unclass	Unclass	Unclass	Unclass	Unclass	Unclass	Unclass	Unclass	14	51.8519
K00368	cellular organisms	Bacteria	Proteobacteria	Betaproteobacteria	Burkholderiales	Burkholderiaceae	Burkholderia	Burkholderia cepacia complex	1	0.011073
K00368	cellular organisms	Archaea	TACK group	Thaumarchaeota	Thaumarchaeota incertae sedis	Candidatus Nitrosopelagicus	unclassified Candidatus Nitrosopelagicus	Candidatus Nitrosopelagicus sp.	7	0.0775108
K00368	cellular organisms	Archaea	TACK group	Thaumarchaeota	Nitrosopumilales	Nitrosopumilaceae	Nitrosopumilus	Nitrosopumilus cobalaminigenes	1	0.011073
K00368	cellular organisms	Archaea	TACK group	Thaumarchaeota	Thaumarchaeota incertae sedis	Marine Group I	Marine Group I thaumarchaeote SCGC AAA799-O18	Unclass	30	0.332189
K00368	cellular organisms	Archaea	TACK group	Thaumarchaeota	Nitrosopumilales	unclassified Nitrosopumilales	Nitrosopumilales archaeon	Unclass	330	3.65408
K00368	cellular organisms	Archaea	TACK group	Thaumarchaeota	Nitrosopumilales	Nitrosopumilaceae	Nitrosopumilus	Unclass	28	0.310043
K00368	cellular organisms	Archaea	TACK group	Thaumarchaeota	Thaumarchaeota incertae sedis	Candidatus Nitrosopelagicus	Unclass	Unclass	3	0.0332189
K00368	cellular organisms	Archaea	TACK group	Crenarchaeota	unclassified Crenarchaeota	crenarchaeote SCGC AAA001-B06	Unclass	Unclass	32	0.354335
K00368	cellular organisms	Archaea	TACK group	Crenarchaeota	unclassified Crenarchaeota	crenarchaeote SCGC AAA001-D19	Unclass	Unclass	17	0.188241
K00368	cellular organisms	Archaea	TACK group	Crenarchaeota	unclassified Crenarchaeota	crenarchaeote SCGC AAA003-P19	Unclass	Unclass	3	0.0332189
K00368	cellular organisms	Archaea	TACK group	Crenarchaeota	unclassified Crenarchaeota	crenarchaeote SCGC AAA007-M20	Unclass	Unclass	5	0.0553649
K00368	cellular organisms	Archaea	TACK group	Crenarchaeota	unclassified Crenarchaeota	crenarchaeote SCGC AAA007-N23	Unclass	Unclass	1	0.011073
K00368	cellular organisms	Archaea	TACK group	Crenarchaeota	unclassified Crenarchaeota	crenarchaeote SCGC AAA008-M23	Unclass	Unclass	7	0.0775108
K00368	cellular organisms	Archaea	TACK group	Crenarchaeota	unclassified Crenarchaeota	crenarchaeote SCGC AAA008-N07	Unclass	Unclass	1	0.011073
K00368	cellular organisms	Archaea	TACK group	Crenarchaeota	unclassified Crenarchaeota	crenarchaeote SCGC AAA008-P02	Unclass	Unclass	2	0.0221459
K00368	cellular organisms	Archaea	TACK group	Crenarchaeota	unclassified Crenarchaeota	crenarchaeote SCGC AAA288-A16	Unclass	Unclass	1	0.011073
K00368	cellular organisms	Archaea	TACK group	Crenarchaeota	unclassified Crenarchaeota	crenarchaeote SCGC AAA288-C05	Unclass	Unclass	28	0.310043
K00368	cellular organisms	Archaea	TACK group	Crenarchaeota	unclassified Crenarchaeota	crenarchaeote SCGC AAA288-C17	Unclass	Unclass	47	0.52043
K00368	cellular organisms	Archaea	TACK group	Crenarchaeota	unclassified Crenarchaeota	crenarchaeote SCGC AAA288-F20	Unclass	Unclass	2	0.0221459
K00368	cellular organisms	Archaea	TACK group	Crenarchaeota	unclassified Crenarchaeota	crenarchaeote SCGC AAA288-I14	Unclass	Unclass	71	0.786181
K00368	cellular organisms	Archaea	TACK group	Crenarchaeota	unclassified Crenarchaeota	crenarchaeote SCGC AAA288-J11	Unclass	Unclass	1	0.011073
K00368	cellular organisms	Archaea	TACK group	Crenarchaeota	unclassified Crenarchaeota	crenarchaeote SCGC AAA288-K09	Unclass	Unclass	2	0.0221459
K00368	cellular organisms	Archaea	TACK group	Crenarchaeota	unclassified Crenarchaeota	crenarchaeote SCGC AAA288-M23	Unclass	Unclass	1	0.011073
K00368	cellular organisms	Archaea	TACK group	Crenarchaeota	unclassified Crenarchaeota	crenarchaeote SCGC AAA288-N15	Unclass	Unclass	26	0.287897
K00368	cellular organisms	Archaea	TACK group	Thaumarchaeota	unclassified Thaumarchaeota	Thaumarchaeota archaeon	Unclass	Unclass	1	0.011073
K00368	cellular organisms	Archaea	TACK group	Thaumarchaeota	environmental samples	Unclass	Unclass	Unclass	615	6.80988
K00368	cellular organisms	Archaea	Euryarchaeota	unclassified Euryarchaeota	Euryarchaeota archaeon	Unclass	Unclass	Unclass	1	0.011073
K00368	cellular organisms	Archaea	TACK group	Thaumarchaeota	Nitrosopumilales	Unclass	Unclass	Unclass	131	1.45056
K00368	cellular organisms	Archaea	TACK group	Crenarchaeota	Unclass	Unclass	Unclass	Unclass	42	0.465065
K00368	cellular organisms	Archaea	TACK group	Thaumarchaeota	Unclass	Unclass	Unclass	Unclass	304	3.36618
K00368	cellular organisms	Bacteria	Proteobacteria	Unclass	Unclass	Unclass	Unclass	Unclass	1	0.011073
K00368	cellular organisms	Archaea	TACK group	Unclass	Unclass	Unclass	Unclass	Unclass	1082	11.981
K00368	cellular organisms	Archaea	Unclass	Unclass	Unclass	Unclass	Unclass	Unclass	15	0.166095
K00368	cellular organisms	Unclass	Unclass	Unclass	Unclass	Unclass	Unclass	Unclass	1	0.011073
K00368	Unclass	Unclass	Unclass	Unclass	Unclass	Unclass	Unclass	Unclass	4106	45.4656
K00368	cellular organisms	Archaea	TACK group	Crenarchaeota	unclassified Crenarchaeota	Unclass	Unclass	Unclass	313	3.46584
K00368	cellular organisms	Archaea	TACK group	Crenarchaeota	environmental samples	uncultured marine crenarchaeote	Unclass	Unclass	101	1.11837
K00368	cellular organisms	Archaea	TACK group	Thaumarchaeota	environmental samples	uncultured marine thaumarchaeote	Unclass	Unclass	231	2.55786
K00368	cellular organisms	Archaea	TACK group	Thaumarchaeota	environmental samples	uncultured marine thaumarchaeote KM3_191_D11	Unclass	Unclass	281	3.1115
K00368	cellular organisms	Archaea	TACK group	Thaumarchaeota	environmental samples	uncultured marine thaumarchaeote KM3_198_G09	Unclass	Unclass	6	0.0664378
K00368	cellular organisms	Archaea	TACK group	Thaumarchaeota	environmental samples	uncultured marine thaumarchaeote KM3_56_D04	Unclass	Unclass	62	0.686524
K00368	cellular organisms	Archaea	TACK group	Thaumarchaeota	environmental samples	uncultured marine thaumarchaeote KM3_70_E10	Unclass	Unclass	15	0.166095
K00368	cellular organisms	Archaea	TACK group	Thaumarchaeota	environmental samples	uncultured marine thaumarchaeote KM3_84_F11	Unclass	Unclass	67	0.741889
K00368	cellular organisms	Archaea	TACK group	Thaumarchaeota	environmental samples	uncultured marine thaumarchaeote KM3_85_C11	Unclass	Unclass	133	1.47271
K00368	cellular organisms	Archaea	TACK group	Thaumarchaeota	environmental samples	uncultured marine thaumarchaeote KM3_86_G05	Unclass	Unclass	42	0.465065
K00368	cellular organisms	Archaea	TACK group	Thaumarchaeota	environmental samples	uncultured marine thaumarchaeote KM3_98_C03	Unclass	Unclass	1	0.011073
K00368	cellular organisms	Archaea	TACK group	Thaumarchaeota	environmental samples	uncultured marine thaumarchaeote SAT1000_10_F12	Unclass	Unclass	349	3.86447
K00368	cellular organisms	Archaea	TACK group	Thaumarchaeota	environmental samples	uncultured marine thaumarchaeote SAT1000_13_G01	Unclass	Unclass	62	0.686524
K00368	cellular organisms	Archaea	TACK group	Thaumarchaeota	environmental samples	uncultured marine thaumarchaeote SAT1000_14_E04	Unclass	Unclass	109	1.20695
K00368	cellular organisms	Archaea	TACK group	Thaumarchaeota	environmental samples	uncultured marine thaumarchaeote SAT1000_50_F07	Unclass	Unclass	26	0.287897
K00368	cellular organisms	Archaea	TACK group	Thaumarchaeota	environmental samples	uncultured thaumarchaeote	Unclass	Unclass	68	0.752962
K00368	cellular organisms	Archaea	TACK group	Thaumarchaeota	Nitrosopumilales	environmental samples	uncultured marine crenarchaeote HF4000_ANIW97M7	Unclass	196	2.1703
K00368	cellular organisms	Archaea	TACK group	Thaumarchaeota	Nitrosopumilales	Nitrosopumilaceae	Nitrosarchaeum	unclassified Nitrosarchaeum	1	0.011073
K00368	cellular organisms	Archaea	TACK group	Thaumarchaeota	Nitrosopumilales	Nitrosopumilaceae	Nitrosopumilus	unclassified Nitrosopumilus	22	0.243605
K00380	cellular organisms	Bacteria	Proteobacteria	Gammaproteobacteria	Alteromonadales	Alteromonadaceae	Alteromonas	Alteromonas mediterranea	8	7.76699
K00380	cellular organisms	Bacteria	Proteobacteria	Gammaproteobacteria	Alteromonadales	Pseudoalteromonadaceae	Pseudoalteromonas	Pseudoalteromonas citrea	1	0.970874
K00380	cellular organisms	Bacteria	Proteobacteria	Gammaproteobacteria	Alteromonadales	Pseudoalteromonadaceae	Pseudoalteromonas	Pseudoalteromonas denitrificans	1	0.970874
K00380	cellular organisms	Bacteria	Proteobacteria	Gammaproteobacteria	Alteromonadales	Alteromonadaceae	Alteromonas	Unclass	1	0.970874
K00380	cellular organisms	Bacteria	Proteobacteria	Gammaproteobacteria	Alteromonadales	Colwelliaceae	Colwellia	Unclass	5	4.85437
K00380	cellular organisms	Bacteria	Proteobacteria	Betaproteobacteria	Burkholderiales	Burkholderiaceae	Cupriavidus	Unclass	5	4.85437
K00380	cellular organisms	Bacteria	Proteobacteria	Gammaproteobacteria	Alteromonadales	Pseudoalteromonadaceae	Pseudoalteromonas	Unclass	4	3.8835
K00380	cellular organisms	Bacteria	Proteobacteria	Gammaproteobacteria	Alteromonadales	Unclass	Unclass	Unclass	3	2.91262
K00380	cellular organisms	Bacteria	Proteobacteria	Gammaproteobacteria	Unclass	Unclass	Unclass	Unclass	1	0.970874
K00380	cellular organisms	Bacteria	Unclass	Unclass	Unclass	Unclass	Unclass	Unclass	2	1.94175
K00380	cellular organisms	Unclass	Unclass	Unclass	Unclass	Unclass	Unclass	Unclass	2	1.94175
K00380	Unclass	Unclass	Unclass	Unclass	Unclass	Unclass	Unclass	Unclass	45	43.6893
K00380	cellular organisms	Bacteria	Proteobacteria	Gammaproteobacteria	Vibrionales	Vibrionaceae	Vibrio	Unclass	1	0.970874
K00380	cellular organisms	Bacteria	Proteobacteria	Gammaproteobacteria	Aeromonadales	Aeromonadaceae	Aeromonas	unclassified Aeromonas	1	0.970874
K00380	cellular organisms	Bacteria	Proteobacteria	Gammaproteobacteria	Alteromonadales	Colwelliaceae	Colwellia	unclassified Colwellia	1	0.970874
K00380	cellular organisms	Bacteria	Proteobacteria	Gammaproteobacteria	Alteromonadales	Moritellaceae	Moritella	unclassified Moritella	1	0.970874
K00380	cellular organisms	Bacteria	Proteobacteria	Gammaproteobacteria	Alteromonadales	Pseudoalteromonadaceae	Pseudoalteromonas	unclassified Pseudoalteromonas	21	20.3883
K00381	cellular organisms	Bacteria	Acidobacteria	Holophagae	Acanthopleuribacterales	Acanthopleuribacteraceae	Acanthopleuribacter	Acanthopleuribacter pedis	1	1.19048
K00381	cellular organisms	Bacteria	Proteobacteria	Alphaproteobacteria	Rhodospirillales	Azospirillaceae	Azospirillum	Azospirillum halopraeferens	1	1.19048
K00381	cellular organisms	Bacteria	Terrabacteria group	Firmicutes	Bacilli	Bacillales	Bacillaceae	Bacillus	2	2.38095
K00381	cellular organisms	Bacteria	Proteobacteria	Alphaproteobacteria	Sphingomonadales	Erythrobacteraceae	Erythrobacter/Porphyrobacter group	Erythrobacter	1	1.19048
K00381	cellular organisms	Bacteria	Proteobacteria	Gammaproteobacteria	Alteromonadales	Alteromonadaceae	Hydrocarboniclastica	Hydrocarboniclastica marina	1	1.19048
K00381	cellular organisms	Bacteria	Proteobacteria	delta/epsilon subdivisions	Deltaproteobacteria	Myxococcales	Sorangiineae	Polyangiaceae	1	1.19048
K00381	cellular organisms	Bacteria	Proteobacteria	Gammaproteobacteria	Alteromonadales	Alteromonadaceae	Alteromonas	Unclass	1	1.19048
K00381	cellular organisms	Bacteria	Proteobacteria	Gammaproteobacteria	Alteromonadales	Moritellaceae	Moritella	Unclass	1	1.19048
K00381	cellular organisms	Bacteria	Proteobacteria	Gammaproteobacteria	Alteromonadales	Pseudoalteromonadaceae	Pseudoalteromonas	Unclass	1	1.19048
K00381	cellular organisms	Bacteria	Terrabacteria group	Chloroflexi	Chloroflexi incertae sedis	SAR202 cluster	SAR202 cluster bacterium Casp-Chloro-G3	Unclass	1	1.19048
K00381	cellular organisms	Bacteria	Terrabacteria group	Chloroflexi	Chloroflexi incertae sedis	SAR202 cluster	SAR202 cluster bacterium Io17-Chloro-G3	Unclass	1	1.19048
K00381	cellular organisms	Bacteria	Proteobacteria	Alphaproteobacteria	Sphingomonadales	Sphingomonadaceae	Sphingomonas	Unclass	1	1.19048
K00381	cellular organisms	Bacteria	Proteobacteria	Alphaproteobacteria	unclassified Alphaproteobacteria	Alphaproteobacteria bacterium MarineAlpha3_Bin2	Unclass	Unclass	4	4.7619
K00381	cellular organisms	Bacteria	FCB group	Bacteroidetes/Chlorobi group	Bacteroidetes	Bacteroidia	Unclass	Unclass	1	1.19048
K00381	cellular organisms	Bacteria	Proteobacteria	Gammaproteobacteria	Oceanospirillales	Oceanospirillaceae	Unclass	Unclass	1	1.19048
K00381	cellular organisms	Bacteria	Proteobacteria	Gammaproteobacteria	Gammaproteobacteria incertae sedis	Unclass	Unclass	Unclass	3	3.57143
K00381	cellular organisms	Bacteria	Proteobacteria	Alphaproteobacteria	Rhodobacterales	Unclass	Unclass	Unclass	1	1.19048
K00381	cellular organisms	Bacteria	Proteobacteria	Alphaproteobacteria	Unclass	Unclass	Unclass	Unclass	1	1.19048
K00381	cellular organisms	Bacteria	Proteobacteria	Gammaproteobacteria	Unclass	Unclass	Unclass	Unclass	1	1.19048
K00381	cellular organisms	Bacteria	Proteobacteria	Unclass	Unclass	Unclass	Unclass	Unclass	1	1.19048
K00381	cellular organisms	Bacteria	Unclass	Unclass	Unclass	Unclass	Unclass	Unclass	3	3.57143
K00381	cellular organisms	Unclass	Unclass	Unclass	Unclass	Unclass	Unclass	Unclass	2	2.38095
K00381	Unclass	Unclass	Unclass	Unclass	Unclass	Unclass	Unclass	Unclass	42	50
K00381	cellular organisms	Bacteria	Acidobacteria	unclassified Acidobacteria	Unclass	Unclass	Unclass	Unclass	1	1.19048
K00381	cellular organisms	Bacteria	Proteobacteria	Gammaproteobacteria	Cellvibrionales	Porticoccaceae	unclassified Porticoccaceae	Unclass	3	3.57143
K00381	cellular organisms	Bacteria	Proteobacteria	Gammaproteobacteria	Vibrionales	Vibrionaceae	Vibrio	Unclass	3	3.57143
K00381	cellular organisms	Bacteria	Proteobacteria	Gammaproteobacteria	Oceanospirillales	Oceanospirillaceae	Oleibacter	unclassified Oleibacter	1	1.19048
K00381	cellular organisms	Bacteria	Proteobacteria	Gammaproteobacteria	Alteromonadales	Pseudoalteromonadaceae	Pseudoalteromonas	unclassified Pseudoalteromonas	2	2.38095
K00381	cellular organisms	Bacteria	Proteobacteria	Gammaproteobacteria	Vibrionales	Vibrionaceae	Vibrio	Vibrio splendidus	1	1.19048
K00383	cellular organisms	Bacteria	Proteobacteria	Gammaproteobacteria	Gammaproteobacteria incertae sedis	Candidatus Thioglobus	unclassified Candidatus Thioglobus	Candidatus Thioglobus sp.	1	2.85714
K00383	cellular organisms	Bacteria	Proteobacteria	Alphaproteobacteria	Sphingomonadales	Erythrobacteraceae	Qipengyuania	Qipengyuania vulgaris	1	2.85714
K00383	cellular organisms	Bacteria	Proteobacteria	Gammaproteobacteria	Alteromonadales	Alteromonadaceae	Paraglaciecola	Unclass	1	2.85714
K00383	cellular organisms	Bacteria	Proteobacteria	Gammaproteobacteria	Alteromonadales	Pseudoalteromonadaceae	Pseudoalteromonas	Unclass	1	2.85714
K00383	cellular organisms	Bacteria	Proteobacteria	Gammaproteobacteria	Alteromonadales	Alteromonadaceae	Unclass	Unclass	3	8.57143
K00383	cellular organisms	Bacteria	Proteobacteria	Gammaproteobacteria	unclassified Gammaproteobacteria	Gammaproteobacteria bacterium SG8_15	Unclass	Unclass	2	5.71429
K00383	cellular organisms	Bacteria	Proteobacteria	Gammaproteobacteria	Alteromonadales	Unclass	Unclass	Unclass	2	5.71429
K00383	cellular organisms	Bacteria	Proteobacteria	Gammaproteobacteria	Unclass	Unclass	Unclass	Unclass	2	5.71429
K00383	cellular organisms	Bacteria	Unclass	Unclass	Unclass	Unclass	Unclass	Unclass	1	2.85714
K00383	cellular organisms	Unclass	Unclass	Unclass	Unclass	Unclass	Unclass	Unclass	1	2.85714
K00383	Unclass	Unclass	Unclass	Unclass	Unclass	Unclass	Unclass	Unclass	17	48.5714
K00383	cellular organisms	Bacteria	Proteobacteria	Gammaproteobacteria	Alteromonadales	Pseudoalteromonadaceae	Pseudoalteromonas	unclassified Pseudoalteromonas	3	8.57143
K00387	cellular organisms	Bacteria	Proteobacteria	Alphaproteobacteria	Pelagibacterales	Pelagibacteraceae	unclassified Pelagibacteraceae	alpha proteobacterium SCGC AAA240-E13	2	0.595238
K00387	cellular organisms	Bacteria	Proteobacteria	Alphaproteobacteria	Pelagibacterales	Pelagibacteraceae	unclassified Pelagibacteraceae	alpha proteobacterium SCGC AAA288-G21	7	2.08333
K00387	cellular organisms	Bacteria	Proteobacteria	Alphaproteobacteria	Pelagibacterales	Pelagibacteraceae	unclassified Pelagibacteraceae	alpha proteobacterium SCGC AAA288-N07	3	0.892857
K00387	cellular organisms	Bacteria	Terrabacteria group	Actinobacteria	Actinomycetia	Pseudonocardiales	Pseudonocardiaceae	Amycolatopsis	1	0.297619
K00387	cellular organisms	Bacteria	Bacteria incertae sedis	Bacteria candidate phyla	Patescibacteria group	Microgenomates group	Candidatus Beckwithbacteria	Candidatus Beckwithbacteria bacterium RBG_13_42_9	1	0.297619
K00387	cellular organisms	Bacteria	Terrabacteria group	Actinobacteria	Actinomycetia	Pseudonocardiales	Pseudonocardiaceae	Crossiella	1	0.297619
K00387	cellular organisms	Bacteria	Proteobacteria	Alphaproteobacteria	Pelagibacterales	Pelagibacteraceae	unclassified Pelagibacteraceae	Pelagibacteraceae bacterium	34	10.119
K00387	cellular organisms	Bacteria	Proteobacteria	Alphaproteobacteria	Pelagibacterales	Pelagibacteraceae	unclassified Pelagibacteraceae	Pelagibacteraceae bacterium TMED201	5	1.4881
K00387	cellular organisms	Bacteria	Proteobacteria	Gammaproteobacteria	Aeromonadales	Aeromonadaceae	Aeromonas	Unclass	1	0.297619
K00387	cellular organisms	Bacteria	Terrabacteria group	Chloroflexi	Dehalococcoidia	unclassified Dehalococcoidia	Dehalococcoidia bacterium	Unclass	2	0.595238
K00387	cellular organisms	Bacteria	Terrabacteria group	Chloroflexi	Chloroflexi incertae sedis	SAR202 cluster	SAR202 cluster bacterium Io17-Chloro-G5	Unclass	8	2.38095
K00387	cellular organisms	Bacteria	Terrabacteria group	Chloroflexi	Chloroflexi incertae sedis	SAR202 cluster	SAR202 cluster bacterium MP-SAtl-SRR3965592-G1	Unclass	2	0.595238
K00387	cellular organisms	Bacteria	Proteobacteria	Alphaproteobacteria	unclassified Alphaproteobacteria	alpha proteobacterium SCGC AB-629-G21	Unclass	Unclass	11	3.27381
K00387	cellular organisms	Bacteria	Proteobacteria	Alphaproteobacteria	unclassified Alphaproteobacteria	Alphaproteobacteria bacterium	Unclass	Unclass	2	0.595238
K00387	cellular organisms	Bacteria	Proteobacteria	Alphaproteobacteria	Pelagibacterales	Pelagibacteraceae	Unclass	Unclass	5	1.4881
K00387	cellular organisms	Bacteria	Terrabacteria group	Chloroflexi	Chloroflexi incertae sedis	SAR202 cluster	Unclass	Unclass	1	0.297619
K00387	cellular organisms	Bacteria	Proteobacteria	Alphaproteobacteria	Unclass	Unclass	Unclass	Unclass	67	19.9405
K00387	cellular organisms	Bacteria	Terrabacteria group	Chloroflexi	Unclass	Unclass	Unclass	Unclass	2	0.595238
K00387	cellular organisms	Bacteria	Proteobacteria	Gammaproteobacteria	Unclass	Unclass	Unclass	Unclass	2	0.595238
K00387	cellular organisms	Bacteria	Terrabacteria group	Unclass	Unclass	Unclass	Unclass	Unclass	1	0.297619
K00387	cellular organisms	Bacteria	Unclass	Unclass	Unclass	Unclass	Unclass	Unclass	2	0.595238
K00387	cellular organisms	Unclass	Unclass	Unclass	Unclass	Unclass	Unclass	Unclass	15	4.46429
K00387	Unclass	Unclass	Unclass	Unclass	Unclass	Unclass	Unclass	Unclass	152	45.2381
K00387	cellular organisms	Bacteria	Proteobacteria	Alphaproteobacteria	Pelagibacterales	Pelagibacteraceae	unclassified Pelagibacteraceae	Unclass	6	1.78571
K00387	cellular organisms	Bacteria	Proteobacteria	Alphaproteobacteria	Rhodospirillales	Azospirillaceae	Azospirillum	unclassified Azospirillum	1	0.297619
K00387	cellular organisms	Bacteria	Proteobacteria	Alphaproteobacteria	Caulobacterales	Caulobacteraceae	Brevundimonas	unclassified Brevundimonas	1	0.297619
K00387	cellular organisms	Bacteria	Proteobacteria	Betaproteobacteria	Burkholderiales	Burkholderiaceae	Burkholderia	unclassified Burkholderia	1	0.297619
K00390	cellular organisms	Bacteria	Proteobacteria	Alphaproteobacteria	Hyphomicrobiales	Rhizobiaceae	Rhizobium/Agrobacterium group	Agrobacterium	6	3.48837
K00390	cellular organisms	Bacteria	Terrabacteria group	Firmicutes	Bacilli	Bacillales	Paenibacillaceae	Brevibacillus	5	2.90698
K00390	cellular organisms	Bacteria	Terrabacteria group	Firmicutes	Bacilli	Bacillales	Paenibacillaceae	Candidatus Reconcilibacillus	1	0.581395
K00390	cellular organisms	Bacteria	Terrabacteria group	Firmicutes	Bacilli	Bacillales	Bacillales incertae sedis	Geomicrobium	1	0.581395
K00390	cellular organisms	Bacteria	FCB group	Bacteroidetes/Chlorobi group	Bacteroidetes	Bacteroidia	Marinilabiliales	Marinilabiliaceae	7	4.06977
K00390	cellular organisms	Bacteria	Proteobacteria	Gammaproteobacteria	Oceanospirillales	Oceanospirillaceae	Marinospirillum	Marinospirillum insulare	1	0.581395
K00390	cellular organisms	Bacteria	Proteobacteria	Gammaproteobacteria	Alteromonadales	Alteromonadaceae	Paraglaciecola	Paraglaciecola arctica	1	0.581395
K00390	cellular organisms	Bacteria	Proteobacteria	Gammaproteobacteria	Pseudomonadales	Pseudomonadaceae	Pseudomonas	Pseudomonas lini	1	0.581395
K00390	cellular organisms	Bacteria	Proteobacteria	Alphaproteobacteria	Rhodobacterales	Rhodobacteraceae	Rhodobaculum	Rhodobaculum claviforme	1	0.581395
K00390	cellular organisms	Bacteria	Terrabacteria group	Chloroflexi	Thermomicrobia	Sphaerobacteridae	Sphaerobacterales	Sphaerobacterineae	2	1.16279
K00390	cellular organisms	Bacteria	Terrabacteria group	Firmicutes	Bacilli	Bacillales	Staphylococcaceae	Staphylococcus	1	0.581395
K00390	cellular organisms	Bacteria	Terrabacteria group	Actinobacteria	Actinomycetia	Streptomycetales	Streptomycetaceae	Streptomyces	1	0.581395
K00390	cellular organisms	Bacteria	Proteobacteria	Alphaproteobacteria	Rhodospirillales	Rhodospirillaceae	Telmatospirillum	Telmatospirillum siberiense	2	1.16279
K00390	cellular organisms	Bacteria	Terrabacteria group	Actinobacteria	Actinomycetia	unclassified Actinomycetia	Actinobacteria bacterium	Unclass	15	8.72093
K00390	cellular organisms	Bacteria	Terrabacteria group	Candidatus Dormibacteraeota	Candidatus Dormibacter	unclassified Candidatus Dormibacter	Candidatus Dormibacter sp. RRmetagenome_bin12	Unclass	2	1.16279
K00390	cellular organisms	Bacteria	Proteobacteria	Alphaproteobacteria	Rhodospirillales	Thalassobaculaceae	Nisaea	Unclass	1	0.581395
K00390	cellular organisms	Bacteria	Terrabacteria group	Cyanobacteria/Melainabacteria group	Cyanobacteria	Oscillatoriophycideae	Oscillatoriales	Unclass	1	0.581395
K00390	cellular organisms	Bacteria	Terrabacteria group	Chloroflexi	unclassified Chloroflexi	Chloroflexi bacterium	Unclass	Unclass	6	3.48837
K00390	cellular organisms	Bacteria	Proteobacteria	Betaproteobacteria	Burkholderiales	Comamonadaceae	Unclass	Unclass	1	0.581395
K00390	cellular organisms	Bacteria	Proteobacteria	Gammaproteobacteria	unclassified Gammaproteobacteria	Gammaproteobacteria bacterium RBG_16_51_14	Unclass	Unclass	1	0.581395
K00390	cellular organisms	Bacteria	Acidobacteria	unclassified Acidobacteria	Acidobacteria bacterium	Unclass	Unclass	Unclass	1	0.581395
K00390	cellular organisms	Bacteria	FCB group	Candidatus Marinimicrobia	Candidatus Marinimicrobia bacterium PRS2	Unclass	Unclass	Unclass	8	4.65116
K00390	cellular organisms	Bacteria	Proteobacteria	Alphaproteobacteria	Unclass	Unclass	Unclass	Unclass	1	0.581395
K00390	cellular organisms	Archaea	TACK group	Thaumarchaeota	Unclass	Unclass	Unclass	Unclass	1	0.581395
K00390	cellular organisms	Bacteria	Proteobacteria	Unclass	Unclass	Unclass	Unclass	Unclass	3	1.74419
K00390	cellular organisms	Bacteria	Terrabacteria group	Unclass	Unclass	Unclass	Unclass	Unclass	1	0.581395
K00390	cellular organisms	Archaea	Unclass	Unclass	Unclass	Unclass	Unclass	Unclass	4	2.32558
K00390	cellular organisms	Bacteria	Unclass	Unclass	Unclass	Unclass	Unclass	Unclass	9	5.23256
K00390	Unclass	Unclass	Unclass	Unclass	Unclass	Unclass	Unclass	Unclass	76	44.186
K00390	cellular organisms	Bacteria	PVC group	Verrucomicrobia	Unclass	Unclass	Unclass	Unclass	2	1.16279
K00390	cellular organisms	Bacteria	Terrabacteria group	Armatimonadetes	unclassified Armatimonadetes	Unclass	Unclass	Unclass	1	0.581395
K00390	cellular organisms	Bacteria	Acidobacteria	Vicinamibacteria	unclassified Vicinamibacteria	Vicinamibacteria bacterium TBR-22	Unclass	Unclass	1	0.581395
K00390	cellular organisms	Bacteria	Proteobacteria	Gammaproteobacteria	Vibrionales	Vibrionaceae	Vibrio	Unclass	2	1.16279
K00390	cellular organisms	Bacteria	Proteobacteria	Alphaproteobacteria	Caulobacterales	Caulobacteraceae	Caulobacter	unclassified Caulobacter	4	2.32558
K00390	cellular organisms	Bacteria	PVC group	Planctomycetes	Planctomycetia	Planctomycetales	Planctomycetaceae	unclassified Planctomycetaceae	1	0.581395
K00392	cellular organisms	Bacteria	Terrabacteria group	Actinobacteria	Rubrobacteria	Rubrobacterales	Baekduiaceae	Baekduia	1	0.182149
K00392	cellular organisms	Bacteria	Proteobacteria	Alphaproteobacteria	Hyphomicrobiales	Bradyrhizobiaceae	Bradyrhizobium	Bradyrhizobium liaoningense	1	0.182149
K00392	cellular organisms	Bacteria	Proteobacteria	Gammaproteobacteria	Oceanospirillales	Halomonadaceae	Carnimonas	Carnimonas nigrificans	1	0.182149
K00392	cellular organisms	Bacteria	Acidobacteria	Acidobacteriia	Bryobacterales	Bryobacteraceae	Paludibaculum	Paludibaculum fermentans	3	0.546448
K00392	cellular organisms	Bacteria	Proteobacteria	delta/epsilon subdivisions	Deltaproteobacteria	Myxococcales	Sorangiineae	Polyangiaceae	3	0.546448
K00392	cellular organisms	Bacteria	Terrabacteria group	Actinobacteria	Acidimicrobiia	Acidimicrobiales	Iamiaceae	Rhabdothermincola	1	0.182149
K00392	cellular organisms	Bacteria	Terrabacteria group	Firmicutes	Bacilli	Lactobacillales	Streptococcaceae	Streptococcus	2	0.364299
K00392	cellular organisms	Bacteria	Terrabacteria group	Actinobacteria	Actinomycetia	Streptomycetales	Streptomycetaceae	Streptomyces	3	0.546448
K00392	cellular organisms	Bacteria	Terrabacteria group	Cyanobacteria/Melainabacteria group	Cyanobacteria	Synechococcales	Synechococcaceae	Synechococcus	1	0.182149
K00392	cellular organisms	Bacteria	Terrabacteria group	Chloroflexi	Thermoflexia	Thermoflexales	unclassified Thermoflexales	Thermoflexales bacterium	1	0.182149
K00392	cellular organisms	Bacteria	Terrabacteria group	Chloroflexi	Dehalococcoidia	unclassified Dehalococcoidia	Dehalococcoidia bacterium	Unclass	5	0.910747
K00392	cellular organisms	Bacteria	Proteobacteria	delta/epsilon subdivisions	Deltaproteobacteria	unclassified Deltaproteobacteria	Deltaproteobacteria bacterium	Unclass	2	0.364299
K00392	cellular organisms	Bacteria	Proteobacteria	Alphaproteobacteria	Rhodospirillales	Thalassobaculaceae	Nisaea	Unclass	1	0.182149
K00392	cellular organisms	Bacteria	Proteobacteria	Gammaproteobacteria	Enterobacterales	Enterobacteriaceae	Raoultella	Unclass	2	0.364299
K00392	cellular organisms	Bacteria	Terrabacteria group	Chloroflexi	Chloroflexi incertae sedis	SAR202 cluster	SAR202 cluster bacterium	Unclass	31	5.64663
K00392	cellular organisms	Bacteria	Terrabacteria group	Chloroflexi	Chloroflexi incertae sedis	SAR202 cluster	SAR202 cluster bacterium Casp-Chloro-G3	Unclass	2	0.364299
K00392	cellular organisms	Bacteria	Terrabacteria group	Chloroflexi	Chloroflexi incertae sedis	SAR202 cluster	SAR202 cluster bacterium Io17-Chloro-G3	Unclass	32	5.82878
K00392	cellular organisms	Bacteria	Terrabacteria group	Chloroflexi	Chloroflexi incertae sedis	SAR202 cluster	SAR202 cluster bacterium Io17-Chloro-G4	Unclass	7	1.27505
K00392	cellular organisms	Bacteria	Terrabacteria group	Chloroflexi	Chloroflexi incertae sedis	SAR202 cluster	SAR202 cluster bacterium Io17-Chloro-G5	Unclass	34	6.19308
K00392	cellular organisms	Bacteria	Terrabacteria group	Chloroflexi	Chloroflexi incertae sedis	SAR202 cluster	SAR202 cluster bacterium Io17-Chloro-G9	Unclass	3	0.546448
K00392	cellular organisms	Bacteria	Bacteria incertae sedis	Bacteria candidate phyla	Candidatus Dadabacteria	Candidatus Dadabacteria bacterium	Unclass	Unclass	1	0.182149
K00392	cellular organisms	Bacteria	Bacteria incertae sedis	Bacteria candidate phyla	Candidatus Handelsmanbacteria	Candidatus Handelsmanbacteria bacterium RIFCSPLOWO2_12_FULL_64_10	Unclass	Unclass	1	0.182149
K00392	cellular organisms	Bacteria	Bacteria incertae sedis	Bacteria candidate phyla	Candidatus Poribacteria	Candidatus Poribacteria bacterium	Unclass	Unclass	1	0.182149
K00392	cellular organisms	Bacteria	Nitrospinae/Tectomicrobia group	Candidatus Tectomicrobia	unclassified Candidatus Tectomicrobia	Candidatus Tectomicrobia bacterium RIFCSPLOWO2_12_FULL_69_37	Unclass	Unclass	2	0.364299
K00392	cellular organisms	Bacteria	Terrabacteria group	Chloroflexi	unclassified Chloroflexi	Chloroflexi bacterium	Unclass	Unclass	16	2.91439
K00392	cellular organisms	Bacteria	Terrabacteria group	Chloroflexi	unclassified Chloroflexi	Chloroflexi bacterium HGW-Chloroflexi-9	Unclass	Unclass	1	0.182149
K00392	cellular organisms	Bacteria	Nitrospinae/Tectomicrobia group	Nitrospinae	unclassified Nitrospinae	Nitrospinae bacterium CG11_big_fil_rev_8_21_14_0_20_56_8	Unclass	Unclass	1	0.182149
K00392	cellular organisms	Bacteria	PVC group	Planctomycetes	unclassified Planctomycetes	Planctomycetes bacterium	Unclass	Unclass	2	0.364299
K00392	cellular organisms	Bacteria	Terrabacteria group	Chloroflexi	Chloroflexi incertae sedis	SAR202 cluster	Unclass	Unclass	2	0.364299
K00392	cellular organisms	Bacteria	Acidobacteria	unclassified Acidobacteria	Acidobacteria bacterium	Unclass	Unclass	Unclass	8	1.45719
K00392	cellular organisms	Bacteria	FCB group	Bacteroidetes/Chlorobi group	Bacteroidetes	Unclass	Unclass	Unclass	1	0.182149
K00392	cellular organisms	Bacteria	FCB group	Candidatus Marinimicrobia	Candidatus Marinimicrobia bacterium	Unclass	Unclass	Unclass	1	0.182149
K00392	cellular organisms	Bacteria	FCB group	Candidatus Marinimicrobia	Candidatus Marinimicrobia bacterium PRS2	Unclass	Unclass	Unclass	30	5.46448
K00392	cellular organisms	Bacteria	Terrabacteria group	Actinobacteria	Unclass	Unclass	Unclass	Unclass	2	0.364299
K00392	cellular organisms	Bacteria	unclassified Bacteria	bacterium HR23	Unclass	Unclass	Unclass	Unclass	1	0.182149
K00392	cellular organisms	Bacteria	unclassified Bacteria	bacterium TMED15	Unclass	Unclass	Unclass	Unclass	8	1.45719
K00392	cellular organisms	Bacteria	Terrabacteria group	Chloroflexi	Unclass	Unclass	Unclass	Unclass	35	6.37523
K00392	cellular organisms	Bacteria	FCB group	Unclass	Unclass	Unclass	Unclass	Unclass	1	0.182149
K00392	cellular organisms	Bacteria	Terrabacteria group	Unclass	Unclass	Unclass	Unclass	Unclass	3	0.546448
K00392	cellular organisms	Bacteria	Unclass	Unclass	Unclass	Unclass	Unclass	Unclass	25	4.55373
K00392	cellular organisms	Unclass	Unclass	Unclass	Unclass	Unclass	Unclass	Unclass	3	0.546448
K00392	Unclass	Unclass	Unclass	Unclass	Unclass	Unclass	Unclass	Unclass	264	48.0874
K00392	cellular organisms	Bacteria	Acidobacteria	unclassified Acidobacteria	Unclass	Unclass	Unclass	Unclass	1	0.182149
K00392	cellular organisms	Bacteria	Proteobacteria	Gammaproteobacteria	unclassified Gammaproteobacteria	Unclass	Unclass	Unclass	1	0.182149
K00392	cellular organisms	Archaea	TACK group	Thaumarchaeota	environmental samples	uncultured marine thaumarchaeote KM3_68_A05	Unclass	Unclass	1	0.182149
K00392	cellular organisms	Bacteria	FCB group	Bacteroidetes/Chlorobi group	Bacteroidetes	Sphingobacteriia	Sphingobacteriales	unclassified Sphingobacteriales	1	0.182149
K00394	cellular organisms	Bacteria	Proteobacteria	Alphaproteobacteria	Hyphomicrobiales	Bradyrhizobiaceae	unclassified Bradyrhizobiaceae	Bradyrhizobiaceae bacterium	1	0.133333
K00394	cellular organisms	Bacteria	Proteobacteria	Gammaproteobacteria	Gammaproteobacteria incertae sedis	Candidatus Thioglobus	unclassified Candidatus Thioglobus	Candidatus Thioglobus sp.	4	0.533333
K00394	cellular organisms	Bacteria	Proteobacteria	Gammaproteobacteria	Gammaproteobacteria incertae sedis	Candidatus Thioglobus	unclassified Candidatus Thioglobus	Candidatus Thioglobus sp. MED-G25	55	7.33333
K00394	cellular organisms	Bacteria	Proteobacteria	Gammaproteobacteria	Gammaproteobacteria incertae sedis	Candidatus Thioglobus	unclassified Candidatus Thioglobus	Candidatus Thioglobus sp. NP1	4	0.533333
K00394	cellular organisms	Bacteria	FCB group	Bacteroidetes/Chlorobi group	Chlorobi	Chlorobia	Chlorobiales	Chlorobiaceae	2	0.266667
K00394	cellular organisms	Bacteria	Proteobacteria	Gammaproteobacteria	Chromatiales	Ectothiorhodospiraceae	unclassified Ectothiorhodospiraceae	Ectothiorhodospiraceae bacterium	4	0.533333
K00394	cellular organisms	Bacteria	Proteobacteria	delta/epsilon subdivisions	Deltaproteobacteria	Deltaproteobacteria incertae sedis	SAR324 cluster	environmental samples	16	2.13333
K00394	cellular organisms	Bacteria	Proteobacteria	Alphaproteobacteria	Pelagibacterales	Pelagibacteraceae	unclassified Pelagibacteraceae	Pelagibacteraceae bacterium	16	2.13333
K00394	cellular organisms	Bacteria	Proteobacteria	Alphaproteobacteria	Pelagibacterales	Pelagibacteraceae	unclassified Pelagibacteraceae	Pelagibacteraceae bacterium TMED201	1	0.133333
K00394	cellular organisms	Archaea	TACK group	Crenarchaeota	Thermoprotei	Thermoproteales	Thermoproteaceae	Thermocladium	1	0.133333
K00394	cellular organisms	Bacteria	Proteobacteria	Gammaproteobacteria	Thiotrichales	Thiotrichaceae	unclassified Thiotrichaceae	Thiotrichaceae bacterium	1	0.133333
K00394	cellular organisms	Bacteria	Proteobacteria	Alphaproteobacteria	Pelagibacterales	Pelagibacteraceae	Candidatus Pelagibacter	Unclass	2	0.266667
K00394	cellular organisms	Bacteria	Proteobacteria	Gammaproteobacteria	Gammaproteobacteria incertae sedis	Candidatus Pseudothioglobus	Candidatus Pseudothioglobus singularis	Unclass	3	0.4
K00394	cellular organisms	Bacteria	Bacteria incertae sedis	Bacteria candidate phyla	Candidatus Rokubacteria	unclassified Candidatus Rokubacteria	Candidatus Rokubacteria bacterium	Unclass	1	0.133333
K00394	cellular organisms	Bacteria	Proteobacteria	delta/epsilon subdivisions	Deltaproteobacteria	unclassified Deltaproteobacteria	delta proteobacterium SCGC AAA240-J23	Unclass	4	0.533333
K00394	cellular organisms	Bacteria	Proteobacteria	Alphaproteobacteria	Pelagibacterales	unclassified Pelagibacterales	Pelagibacterales bacterium	Unclass	1	0.133333
K00394	cellular organisms	Bacteria	Proteobacteria	Alphaproteobacteria	Pelagibacterales	unclassified Pelagibacterales	Pelagibacterales bacterium MED-G40	Unclass	1	0.133333
K00394	cellular organisms	Bacteria	Terrabacteria group	Chloroflexi	Chloroflexi incertae sedis	SAR202 cluster	SAR202 cluster bacterium Io17-Chloro-G5	Unclass	7	0.933333
K00394	cellular organisms	Bacteria	Proteobacteria	Alphaproteobacteria	unclassified Alphaproteobacteria	Alphaproteobacteria bacterium	Unclass	Unclass	6	0.8
K00394	cellular organisms	Bacteria	Proteobacteria	Alphaproteobacteria	unclassified Alphaproteobacteria	Alphaproteobacteria bacterium MarineAlpha5_Bin1	Unclass	Unclass	3	0.4
K00394	cellular organisms	Bacteria	Proteobacteria	Alphaproteobacteria	unclassified Alphaproteobacteria	Alphaproteobacteria bacterium MarineAlpha5_Bin11	Unclass	Unclass	1	0.133333
K00394	cellular organisms	Bacteria	Proteobacteria	Betaproteobacteria	unclassified Betaproteobacteria	Betaproteobacteria bacterium	Unclass	Unclass	1	0.133333
K00394	cellular organisms	Bacteria	Terrabacteria group	Chloroflexi	unclassified Chloroflexi	Chloroflexi bacterium	Unclass	Unclass	4	0.533333
K00394	cellular organisms	Bacteria	Proteobacteria	Gammaproteobacteria	unclassified Gammaproteobacteria	gamma proteobacterium SCGC AAA007-E08	Unclass	Unclass	12	1.6
K00394	cellular organisms	Bacteria	Proteobacteria	Gammaproteobacteria	unclassified Gammaproteobacteria	Gammaproteobacteria bacterium	Unclass	Unclass	2	0.266667
K00394	cellular organisms	Bacteria	Proteobacteria	Alphaproteobacteria	Pelagibacterales	Pelagibacteraceae	Unclass	Unclass	1	0.133333
K00394	cellular organisms	Bacteria	Terrabacteria group	Chloroflexi	Chloroflexi incertae sedis	SAR202 cluster	Unclass	Unclass	2	0.266667
K00394	cellular organisms	Bacteria	Proteobacteria	Gammaproteobacteria	Gammaproteobacteria incertae sedis	Unclass	Unclass	Unclass	9	1.2
K00394	cellular organisms	Bacteria	Proteobacteria	Alphaproteobacteria	Pelagibacterales	Unclass	Unclass	Unclass	1	0.133333
K00394	cellular organisms	Bacteria	Proteobacteria	unclassified Proteobacteria	Proteobacteria bacterium	Unclass	Unclass	Unclass	8	1.06667
K00394	cellular organisms	Bacteria	Proteobacteria	Alphaproteobacteria	Unclass	Unclass	Unclass	Unclass	82	10.9333
K00394	cellular organisms	Bacteria	unclassified Bacteria	bacterium BMS3Bbin07	Unclass	Unclass	Unclass	Unclass	2	0.266667
K00394	cellular organisms	Bacteria	Terrabacteria group	Chloroflexi	Unclass	Unclass	Unclass	Unclass	6	0.8
K00394	cellular organisms	Bacteria	Proteobacteria	Gammaproteobacteria	Unclass	Unclass	Unclass	Unclass	54	7.2
K00394	cellular organisms	Bacteria	Proteobacteria	Unclass	Unclass	Unclass	Unclass	Unclass	38	5.06667
K00394	cellular organisms	Archaea	Unclass	Unclass	Unclass	Unclass	Unclass	Unclass	1	0.133333
K00394	cellular organisms	Bacteria	Unclass	Unclass	Unclass	Unclass	Unclass	Unclass	19	2.53333
K00394	cellular organisms	Unclass	Unclass	Unclass	Unclass	Unclass	Unclass	Unclass	3	0.4
K00394	Unclass	Unclass	Unclass	Unclass	Unclass	Unclass	Unclass	Unclass	336	44.8
K00394	cellular organisms	Bacteria	environmental samples	uncultured bacterium	Unclass	Unclass	Unclass	Unclass	5	0.666667
K00394	cellular organisms	Bacteria	Proteobacteria	Alphaproteobacteria	unclassified Alphaproteobacteria	Unclass	Unclass	Unclass	5	0.666667
K00394	cellular organisms	Bacteria	Proteobacteria	Gammaproteobacteria	unclassified Gammaproteobacteria	Unclass	Unclass	Unclass	4	0.533333
K00394	cellular organisms	Bacteria	Proteobacteria	delta/epsilon subdivisions	Deltaproteobacteria	unclassified Deltaproteobacteria	Unclass	Unclass	11	1.46667
K00394	cellular organisms	Bacteria	Proteobacteria	Alphaproteobacteria	Pelagibacterales	unclassified Pelagibacterales	Unclass	Unclass	2	0.266667
K00394	cellular organisms	Bacteria	Proteobacteria	Alphaproteobacteria	environmental samples	uncultured Alphaproteobacteria bacterium	Unclass	Unclass	3	0.4
K00394	cellular organisms	Bacteria	Proteobacteria	Gammaproteobacteria	Xanthomonadales	unclassified Xanthomonadales	Xanthomonadales bacterium	Unclass	1	0.133333
K00394	cellular organisms	Bacteria	Proteobacteria	Alphaproteobacteria	Pelagibacterales	Pelagibacteraceae	Candidatus Pelagibacter	unclassified Candidatus Pelagibacter	3	0.4
K00394	cellular organisms	Bacteria	Proteobacteria	Gammaproteobacteria	Gammaproteobacteria incertae sedis	Candidatus Thioglobus	environmental samples	uncultured SUP05 cluster bacterium	1	0.133333
K00395	cellular organisms	Bacteria	Proteobacteria	Gammaproteobacteria	Gammaproteobacteria incertae sedis	Candidatus Thioglobus	unclassified Candidatus Thioglobus	Candidatus Thioglobus sp. MED-G25	19	10.1604
K00395	cellular organisms	Bacteria	Proteobacteria	Gammaproteobacteria	Gammaproteobacteria incertae sedis	Candidatus Thioglobus	unclassified Candidatus Thioglobus	Candidatus Thioglobus sp. NP1	1	0.534759
K00395	cellular organisms	Bacteria	Proteobacteria	Gammaproteobacteria	Gammaproteobacteria incertae sedis	Candidatus Thioglobus	unclassified Candidatus Thioglobus	Candidatus Thioglobus sp. TMED218	5	2.6738
K00395	cellular organisms	Bacteria	Proteobacteria	Alphaproteobacteria	Pelagibacterales	Pelagibacteraceae	unclassified Pelagibacteraceae	Pelagibacteraceae bacterium	4	2.13904
K00395	cellular organisms	Bacteria	Proteobacteria	Betaproteobacteria	Nitrosomonadales	Sterolibacteriaceae	Sulfurisoma	Sulfurisoma sediminicola	2	1.06952
K00395	cellular organisms	Bacteria	Proteobacteria	Gammaproteobacteria	Gammaproteobacteria incertae sedis	Candidatus Pseudothioglobus	Candidatus Pseudothioglobus singularis	Unclass	8	4.27807
K00395	cellular organisms	Bacteria	Terrabacteria group	Chloroflexi	Chloroflexi incertae sedis	SAR202 cluster	SAR202 cluster bacterium Io17-Chloro-G5	Unclass	10	5.34759
K00395	cellular organisms	Bacteria	Proteobacteria	Alphaproteobacteria	unclassified Alphaproteobacteria	Alphaproteobacteria bacterium MarineAlpha3_Bin3	Unclass	Unclass	4	2.13904
K00395	cellular organisms	Bacteria	Proteobacteria	Alphaproteobacteria	Pelagibacterales	Pelagibacteraceae	Unclass	Unclass	1	0.534759
K00395	cellular organisms	Bacteria	Proteobacteria	Gammaproteobacteria	Gammaproteobacteria incertae sedis	Unclass	Unclass	Unclass	1	0.534759
K00395	cellular organisms	Bacteria	Proteobacteria	Alphaproteobacteria	Pelagibacterales	Unclass	Unclass	Unclass	2	1.06952
K00395	cellular organisms	Bacteria	Proteobacteria	Alphaproteobacteria	Unclass	Unclass	Unclass	Unclass	4	2.13904
K00395	cellular organisms	Bacteria	Terrabacteria group	Chloroflexi	Unclass	Unclass	Unclass	Unclass	2	1.06952
K00395	cellular organisms	Bacteria	Proteobacteria	Gammaproteobacteria	Unclass	Unclass	Unclass	Unclass	22	11.7647
K00395	cellular organisms	Bacteria	Proteobacteria	Unclass	Unclass	Unclass	Unclass	Unclass	9	4.81283
K00395	cellular organisms	Bacteria	Unclass	Unclass	Unclass	Unclass	Unclass	Unclass	11	5.88235
K00395	Unclass	Unclass	Unclass	Unclass	Unclass	Unclass	Unclass	Unclass	76	40.6417
K00395	cellular organisms	Bacteria	Proteobacteria	Alphaproteobacteria	unclassified Alphaproteobacteria	Unclass	Unclass	Unclass	4	2.13904
K00395	cellular organisms	Bacteria	Proteobacteria	Gammaproteobacteria	Gammaproteobacteria incertae sedis	Candidatus Thioglobus	unclassified Candidatus Thioglobus	Unclass	1	0.534759
K00395	cellular organisms	Bacteria	Proteobacteria	Alphaproteobacteria	Pelagibacterales	Pelagibacteraceae	Candidatus Pelagibacter	unclassified Candidatus Pelagibacter	1	0.534759
K00411	cellular organisms	Bacteria	Proteobacteria	Gammaproteobacteria	Chromatiales	Chromatiaceae	Candidatus Tenderia	Candidatus Tenderia electrophaga	1	0.649351
K00411	cellular organisms	Bacteria	Proteobacteria	Gammaproteobacteria	Gammaproteobacteria incertae sedis	Candidatus Thioglobus	unclassified Candidatus Thioglobus	Candidatus Thioglobus sp.	1	0.649351
K00411	cellular organisms	Bacteria	Terrabacteria group	Firmicutes	Bacilli	Bacillales	Staphylococcaceae	Macrococcus	6	3.8961
K00411	cellular organisms	Bacteria	Proteobacteria	Alphaproteobacteria	Pelagibacterales	Pelagibacteraceae	unclassified Pelagibacteraceae	Pelagibacteraceae bacterium TMED195	1	0.649351
K00411	cellular organisms	Bacteria	Proteobacteria	Gammaproteobacteria	Cellvibrionales	Porticoccaceae	unclassified Porticoccaceae	SAR92 clade	1	0.649351
K00411	cellular organisms	Bacteria	Proteobacteria	Alphaproteobacteria	Rhodobacterales	Roseobacteraceae	Tateyamaria	Tateyamaria omphalii	1	0.649351
K00411	cellular organisms	Bacteria	Proteobacteria	Alphaproteobacteria	Pelagibacterales	Pelagibacteraceae	Candidatus Pelagibacter	Unclass	2	1.2987
K00411	cellular organisms	Bacteria	Proteobacteria	Gammaproteobacteria	Gammaproteobacteria incertae sedis	Candidatus Pseudothioglobus	Candidatus Pseudothioglobus singularis	Unclass	2	1.2987
K00411	cellular organisms	Bacteria	Proteobacteria	Alphaproteobacteria	Pelagibacterales	unclassified Pelagibacterales	Pelagibacterales bacterium	Unclass	1	0.649351
K00411	cellular organisms	Bacteria	Proteobacteria	Alphaproteobacteria	Pelagibacterales	unclassified Pelagibacterales	Pelagibacterales bacterium MED-G40	Unclass	1	0.649351
K00411	cellular organisms	Bacteria	Proteobacteria	Gammaproteobacteria	Alteromonadales	Pseudoalteromonadaceae	Pseudoalteromonas	Unclass	5	3.24675
K00411	cellular organisms	Bacteria	Proteobacteria	Gammaproteobacteria	Alteromonadales	Colwelliaceae	Thalassotalea	Unclass	1	0.649351
K00411	cellular organisms	Bacteria	Proteobacteria	Alphaproteobacteria	unclassified Alphaproteobacteria	Alphaproteobacteria bacterium	Unclass	Unclass	4	2.5974
K00411	cellular organisms	Bacteria	Proteobacteria	Alphaproteobacteria	unclassified Alphaproteobacteria	Alphaproteobacteria bacterium MarineAlpha3_Bin3	Unclass	Unclass	2	1.2987
K00411	cellular organisms	Bacteria	Proteobacteria	Alphaproteobacteria	unclassified Alphaproteobacteria	Alphaproteobacteria bacterium MarineAlpha3_Bin5	Unclass	Unclass	1	0.649351
K00411	cellular organisms	Bacteria	Proteobacteria	Alphaproteobacteria	unclassified Alphaproteobacteria	Alphaproteobacteria bacterium MarineAlpha3_Bin6	Unclass	Unclass	6	3.8961
K00411	cellular organisms	Bacteria	Proteobacteria	Betaproteobacteria	Neisseriales	Neisseriaceae	Unclass	Unclass	3	1.94805
K00411	cellular organisms	Bacteria	Proteobacteria	Alphaproteobacteria	Pelagibacterales	Pelagibacteraceae	Unclass	Unclass	2	1.2987
K00411	cellular organisms	Archaea	Euryarchaeota	unclassified Euryarchaeota	Euryarchaeota archaeon	Unclass	Unclass	Unclass	1	0.649351
K00411	cellular organisms	Bacteria	Proteobacteria	Alphaproteobacteria	Rhodospirillales	Unclass	Unclass	Unclass	1	0.649351
K00411	cellular organisms	Bacteria	Proteobacteria	Alphaproteobacteria	Unclass	Unclass	Unclass	Unclass	27	17.5325
K00411	cellular organisms	Bacteria	Proteobacteria	Gammaproteobacteria	Unclass	Unclass	Unclass	Unclass	2	1.2987
K00411	Unclass	Unclass	Unclass	Unclass	Unclass	Unclass	Unclass	Unclass	70	45.4545
K00411	cellular organisms	Bacteria	Proteobacteria	Alphaproteobacteria	unclassified Alphaproteobacteria	Unclass	Unclass	Unclass	3	1.94805
K00411	cellular organisms	Bacteria	Proteobacteria	Alphaproteobacteria	Pelagibacterales	Pelagibacteraceae	Candidatus Pelagibacter	unclassified Candidatus Pelagibacter	5	3.24675
K00411	cellular organisms	Bacteria	Proteobacteria	Gammaproteobacteria	Alteromonadales	Pseudoalteromonadaceae	Pseudoalteromonas	unclassified Pseudoalteromonas	4	2.5974
K00412	cellular organisms	Bacteria	Proteobacteria	Alphaproteobacteria	Sphingomonadales	Erythrobacteraceae	Altererythrobacter	Altererythrobacter soli	1	0.198413
K00412	cellular organisms	Bacteria	Acidobacteria	Acidobacteriia	Acidobacteriales	Acidobacteriaceae	Candidatus Sulfotelmatobacter	Candidatus Sulfotelmatobacter kueseliae	5	0.992063
K00412	cellular organisms	Bacteria	Proteobacteria	Gammaproteobacteria	Gammaproteobacteria incertae sedis	Candidatus Thioglobus	unclassified Candidatus Thioglobus	Candidatus Thioglobus sp.	2	0.396825
K00412	cellular organisms	Bacteria	FCB group	Bacteroidetes/Chlorobi group	Bacteroidetes	Flavobacteriia	Flavobacteriales	Flavobacteriaceae	1	0.198413
K00412	cellular organisms	Bacteria	Acidobacteria	Acidobacteriia	Acidobacteriales	Acidobacteriaceae	Granulicella	Granulicella sibirica	4	0.793651
K00412	cellular organisms	Bacteria	Proteobacteria	Alphaproteobacteria	Hyphomonadales	Hyphomonadaceae	Hirschia	Hirschia baltica	1	0.198413
K00412	cellular organisms	Bacteria	Proteobacteria	Alphaproteobacteria	Rhodospirillales	Rhodospirillaceae	Marivibrio	Marivibrio halodurans	1	0.198413
K00412	cellular organisms	Archaea	Euryarchaeota	Stenosarchaea group	Methanomicrobia	Methanosarcinales	unclassified Methanosarcinales	Methanosarcinales archaeon	1	0.198413
K00412	cellular organisms	Bacteria	Proteobacteria	Alphaproteobacteria	Hyphomicrobiales	Beijerinckiaceae	Methylocapsa	Methylocapsa palsarum	1	0.198413
K00412	cellular organisms	Bacteria	Terrabacteria group	Actinobacteria	Actinomycetia	Corynebacteriales	Mycobacteriaceae	Mycolicibacterium	4	0.793651
K00412	cellular organisms	Bacteria	Terrabacteria group	Tenericutes	Mollicutes	Mycoplasmatales	Mycoplasmataceae	Mycoplasmopsis	1	0.198413
K00412	cellular organisms	Bacteria	Proteobacteria	Alphaproteobacteria	Rickettsiales	Anaplasmataceae	Neorickettsia	Neorickettsia sennetsu	2	0.396825
K00412	cellular organisms	Bacteria	Proteobacteria	Gammaproteobacteria	Cellvibrionales	Spongiibacteraceae	Oceanicoccus	Oceanicoccus sagamiensis	1	0.198413
K00412	cellular organisms	Bacteria	Terrabacteria group	Firmicutes	Bacilli	Bacillales	Paenibacillaceae	Paenibacillus	2	0.396825
K00412	cellular organisms	Bacteria	Proteobacteria	Alphaproteobacteria	Parvularculales	Parvularculaceae	Parvularcula	Parvularcula mediterranea	1	0.198413
K00412	cellular organisms	Bacteria	Proteobacteria	Alphaproteobacteria	Rhodospirillales	Rhodospirillaceae	Phaeovibrio	Phaeovibrio sulfidiphilus	2	0.396825
K00412	cellular organisms	Bacteria	Proteobacteria	Gammaproteobacteria	Pseudomonadales	Pseudomonadaceae	Pseudomonas	Pseudomonas syringae group	6	1.19048
K00412	cellular organisms	Bacteria	Proteobacteria	Alphaproteobacteria	Rhodobacterales	Rhodobacteraceae	Puniceibacterium	Puniceibacterium antarcticum	1	0.198413
K00412	cellular organisms	Bacteria	Proteobacteria	Alphaproteobacteria	Hyphomicrobiales	Parvibaculaceae	Pyruvatibacter	Pyruvatibacter mobilis	9	1.78571
K00412	cellular organisms	Bacteria	Proteobacteria	Alphaproteobacteria	Hyphomicrobiales	Rhizobiaceae	Rhizobium/Agrobacterium group	Rhizobium	3	0.595238
K00412	cellular organisms	Bacteria	Proteobacteria	Alphaproteobacteria	Rhodobacterales	Rhodobacteraceae	unclassified Rhodobacteraceae	Rhodobacteraceae bacterium MED-G07	1	0.198413
K00412	cellular organisms	Bacteria	Proteobacteria	Alphaproteobacteria	Rhodobacterales	Rhodobacteraceae	Rhodobaculum	Rhodobaculum claviforme	2	0.396825
K00412	cellular organisms	Bacteria	Proteobacteria	Alphaproteobacteria	Hyphomicrobiales	Beijerinckiaceae	Rhodoblastus	Rhodoblastus sphagnicola	1	0.198413
K00412	cellular organisms	Bacteria	Proteobacteria	Alphaproteobacteria	Rickettsiales	Rickettsiaceae	Rickettsieae	Rickettsia	6	1.19048
K00412	cellular organisms	Bacteria	Proteobacteria	Gammaproteobacteria	Cellvibrionales	Porticoccaceae	unclassified Porticoccaceae	SAR92 clade	4	0.793651
K00412	cellular organisms	Bacteria	Proteobacteria	Alphaproteobacteria	Rhodobacterales	Roseobacteraceae	Shimia	Shimia sediminis	2	0.396825
K00412	cellular organisms	Bacteria	FCB group	Bacteroidetes/Chlorobi group	Bacteroidetes	Sphingobacteriia	Sphingobacteriales	Sphingobacteriaceae	3	0.595238
K00412	cellular organisms	Bacteria	Terrabacteria group	Actinobacteria	Actinomycetia	unclassified Actinomycetia	Actinobacteria bacterium	Unclass	1	0.198413
K00412	cellular organisms	Bacteria	Proteobacteria	Alphaproteobacteria	Hyphomicrobiales	Bradyrhizobiaceae	Bradyrhizobium	Unclass	2	0.396825
K00412	cellular organisms	Bacteria	Proteobacteria	Alphaproteobacteria	Hyphomicrobiales	Phyllobacteriaceae	Mesorhizobium	Unclass	1	0.198413
K00412	cellular organisms	Bacteria	Proteobacteria	Gammaproteobacteria	Oceanospirillales	Oceanospirillaceae	Motiliproteus	Unclass	1	0.198413
K00412	cellular organisms	Bacteria	Terrabacteria group	Firmicutes	Bacilli	Bacillales	Paenibacillaceae	Unclass	2	0.396825
K00412	cellular organisms	Bacteria	Proteobacteria	Alphaproteobacteria	Hyphomicrobiales	unclassified Hyphomicrobiales	Rhizobiales bacterium 65-9	Unclass	1	0.198413
K00412	cellular organisms	Bacteria	Proteobacteria	Alphaproteobacteria	Rickettsiales	unclassified Rickettsiales	Rickettsiales bacterium	Unclass	3	0.595238
K00412	cellular organisms	Bacteria	Proteobacteria	Alphaproteobacteria	unclassified Alphaproteobacteria	Alphaproteobacteria bacterium	Unclass	Unclass	4	0.793651
K00412	cellular organisms	Bacteria	Proteobacteria	Alphaproteobacteria	unclassified Alphaproteobacteria	Alphaproteobacteria bacterium 65-7	Unclass	Unclass	10	1.98413
K00412	cellular organisms	Bacteria	Proteobacteria	Alphaproteobacteria	unclassified Alphaproteobacteria	Alphaproteobacteria bacterium MarineAlpha3_Bin6	Unclass	Unclass	1	0.198413
K00412	cellular organisms	Bacteria	Terrabacteria group	Firmicutes	Bacilli	Bacillales	Unclass	Unclass	2	0.396825
K00412	cellular organisms	Bacteria	Bacteria incertae sedis	Bacteria candidate phyla	candidate division CPR1	candidate division CPR1 bacterium GW2011_GWA2_42_17	Unclass	Unclass	6	1.19048
K00412	cellular organisms	Bacteria	Proteobacteria	Gammaproteobacteria	Gammaproteobacteria incertae sedis	Candidatus Thioglobus	Unclass	Unclass	2	0.396825
K00412	cellular organisms	Bacteria	Terrabacteria group	Chloroflexi	unclassified Chloroflexi	Chloroflexi bacterium	Unclass	Unclass	1	0.198413
K00412	cellular organisms	Bacteria	Proteobacteria	Gammaproteobacteria	Alteromonadales	Colwelliaceae	Unclass	Unclass	1	0.198413
K00412	cellular organisms	Bacteria	Proteobacteria	Gammaproteobacteria	unclassified Gammaproteobacteria	Gammaproteobacteria bacterium	Unclass	Unclass	5	0.992063
K00412	cellular organisms	Bacteria	Proteobacteria	Gammaproteobacteria	Nevskiales	Sinobacteraceae	Unclass	Unclass	1	0.198413
K00412	cellular organisms	Bacteria	Proteobacteria	Alphaproteobacteria	Hyphomicrobiales	Unclass	Unclass	Unclass	7	1.38889
K00412	cellular organisms	Bacteria	Proteobacteria	Alphaproteobacteria	Rhodospirillales	Unclass	Unclass	Unclass	1	0.198413
K00412	cellular organisms	Bacteria	Proteobacteria	Alphaproteobacteria	Unclass	Unclass	Unclass	Unclass	26	5.15873
K00412	cellular organisms	Bacteria	Terrabacteria group	Chloroflexi	Unclass	Unclass	Unclass	Unclass	1	0.198413
K00412	cellular organisms	Archaea	TACK group	Thaumarchaeota	Unclass	Unclass	Unclass	Unclass	2	0.396825
K00412	cellular organisms	Bacteria	Proteobacteria	Unclass	Unclass	Unclass	Unclass	Unclass	4	0.793651
K00412	cellular organisms	Bacteria	Terrabacteria group	Unclass	Unclass	Unclass	Unclass	Unclass	2	0.396825
K00412	cellular organisms	Bacteria	Unclass	Unclass	Unclass	Unclass	Unclass	Unclass	81	16.0714
K00412	cellular organisms	Unclass	Unclass	Unclass	Unclass	Unclass	Unclass	Unclass	14	2.77778
K00412	Unclass	Unclass	Unclass	Unclass	Unclass	Unclass	Unclass	Unclass	226	44.8413
K00412	cellular organisms	Bacteria	Proteobacteria	Gammaproteobacteria	Vibrionales	Unclass	Unclass	Unclass	2	0.396825
K00412	cellular organisms	Archaea	TACK group	Thaumarchaeota	environmental samples	uncultured marine thaumarchaeote KM3_201_G07	Unclass	Unclass	5	0.992063
K00412	cellular organisms	Archaea	TACK group	Thaumarchaeota	Nitrosopumilales	environmental samples	uncultured marine crenarchaeote HF4000_ANIW141N1	Unclass	1	0.198413
K00412	cellular organisms	Bacteria	Proteobacteria	Gammaproteobacteria	Vibrionales	Vibrionaceae	Vibrio	Unclass	1	0.198413
K00412	cellular organisms	Bacteria	Acidobacteria	Acidobacteriia	Acidobacteriales	Acidobacteriaceae	Acidipila	unclassified Acidipila	2	0.396825
K00412	cellular organisms	Bacteria	Proteobacteria	Alphaproteobacteria	Rhodobacterales	Rhodobacteraceae	Falsirhodobacter	unclassified Falsirhodobacter	7	1.38889
K00412	cellular organisms	Bacteria	Proteobacteria	Alphaproteobacteria	Hyphomicrobiales	Phyllobacteriaceae	Mesorhizobium	unclassified Mesorhizobium	2	0.396825
K00412	cellular organisms	Bacteria	Proteobacteria	Gammaproteobacteria	Alteromonadales	Pseudoalteromonadaceae	Pseudoalteromonas	unclassified Pseudoalteromonas	6	1.19048
K00412	cellular organisms	Bacteria	Proteobacteria	Alphaproteobacteria	Rickettsiales	Anaplasmataceae	Wolbachieae	Wolbachia	1	0.198413
K00412	cellular organisms	Bacteria	Proteobacteria	Gammaproteobacteria	Xanthomonadales	Xanthomonadaceae	Xanthomonas	Xanthomonas oryzae	1	0.198413
K00432	cellular organisms	Bacteria	Proteobacteria	Gammaproteobacteria	Gammaproteobacteria incertae sedis	Candidatus Thioglobus	unclassified Candidatus Thioglobus	Candidatus Thioglobus sp. NP1	1	0.645161
K00432	cellular organisms	Bacteria	FCB group	Bacteroidetes/Chlorobi group	Bacteroidetes	Flavobacteriia	Flavobacteriales	Cryomorphaceae	4	2.58065
K00432	cellular organisms	Bacteria	Proteobacteria	Gammaproteobacteria	Oceanospirillales	Oceanospirillaceae	Marinomonas	Marinomonas profundimaris	1	0.645161
K00432	cellular organisms	Bacteria	PVC group	Planctomycetes	Planctomycetia	Isosphaerales	Isosphaeraceae	Paludisphaera	2	1.29032
K00432	cellular organisms	Bacteria	Proteobacteria	Gammaproteobacteria	Alteromonadales	Shewanellaceae	Shewanella	Shewanella vesiculosa	1	0.645161
K00432	cellular organisms	Bacteria	Spirochaetes	Spirochaetia	Spirochaetales	Treponemataceae	Treponema	Treponema denticola	3	1.93548
K00432	cellular organisms	Bacteria	FCB group	Bacteroidetes/Chlorobi group	Bacteroidetes	unclassified Bacteroidetes	Bacteroidetes bacterium	Unclass	5	3.22581
K00432	cellular organisms	Bacteria	Proteobacteria	Gammaproteobacteria	Cellvibrionales	Halieaceae	Halioglobus	Unclass	4	2.58065
K00432	cellular organisms	Bacteria	Terrabacteria group	Firmicutes	Bacilli	Bacillales	Planococcaceae	Unclass	1	0.645161
K00432	cellular organisms	Bacteria	Proteobacteria	Alphaproteobacteria	Sphingomonadales	Sphingomonadaceae	Sphingomonas	Unclass	1	0.645161
K00432	cellular organisms	Bacteria	Proteobacteria	Alphaproteobacteria	unclassified Alphaproteobacteria	Alphaproteobacteria bacterium	Unclass	Unclass	2	1.29032
K00432	cellular organisms	Bacteria	Proteobacteria	Alphaproteobacteria	unclassified Alphaproteobacteria	Alphaproteobacteria bacterium MarineAlpha3_Bin6	Unclass	Unclass	2	1.29032
K00432	cellular organisms	Bacteria	Terrabacteria group	Actinobacteria	Actinomycetia	Corynebacteriales	Unclass	Unclass	1	0.645161
K00432	cellular organisms	Bacteria	Proteobacteria	Gammaproteobacteria	unclassified Gammaproteobacteria	Gammaproteobacteria bacterium	Unclass	Unclass	2	1.29032
K00432	cellular organisms	Bacteria	Proteobacteria	Betaproteobacteria	Burkholderiales	Unclass	Unclass	Unclass	1	0.645161
K00432	cellular organisms	Bacteria	Proteobacteria	Gammaproteobacteria	Gammaproteobacteria incertae sedis	Unclass	Unclass	Unclass	3	1.93548
K00432	cellular organisms	Bacteria	Proteobacteria	unclassified Proteobacteria	Proteobacteria bacterium	Unclass	Unclass	Unclass	10	6.45161
K00432	cellular organisms	Bacteria	unclassified Bacteria	bacterium	Unclass	Unclass	Unclass	Unclass	3	1.93548
K00432	cellular organisms	Bacteria	Proteobacteria	Betaproteobacteria	Unclass	Unclass	Unclass	Unclass	1	0.645161
K00432	cellular organisms	Bacteria	Proteobacteria	Gammaproteobacteria	Unclass	Unclass	Unclass	Unclass	1	0.645161
K00432	cellular organisms	Bacteria	Proteobacteria	Unclass	Unclass	Unclass	Unclass	Unclass	1	0.645161
K00432	cellular organisms	Bacteria	Unclass	Unclass	Unclass	Unclass	Unclass	Unclass	19	12.2581
K00432	Unclass	Unclass	Unclass	Unclass	Unclass	Unclass	Unclass	Unclass	70	45.1613
K00432	cellular organisms	Bacteria	FCB group	Bacteroidetes/Chlorobi group	Bacteroidetes	unclassified Bacteroidetes	Unclass	Unclass	1	0.645161
K00432	cellular organisms	Bacteria	PVC group	Verrucomicrobia	unclassified Verrucomicrobia	Verrucomicrobia bacterium	Unclass	Unclass	6	3.87097
K00432	cellular organisms	Bacteria	Proteobacteria	Gammaproteobacteria	Vibrionales	Vibrionaceae	Vibrio	Unclass	3	1.93548
K00432	cellular organisms	Bacteria	Proteobacteria	Gammaproteobacteria	Alteromonadales	Ferrimonadaceae	Ferrimonas	unclassified Ferrimonas	1	0.645161
K00432	cellular organisms	Bacteria	FCB group	Bacteroidetes/Chlorobi group	Bacteroidetes	Flavobacteriia	Flavobacteriales	unclassified Flavobacteriales	1	0.645161
K00432	cellular organisms	Bacteria	Proteobacteria	Betaproteobacteria	Burkholderiales	Burkholderiaceae	Polynucleobacter	unclassified Polynucleobacter	1	0.645161
K00432	cellular organisms	Bacteria	Proteobacteria	Gammaproteobacteria	Alteromonadales	Pseudoalteromonadaceae	Pseudoalteromonas	unclassified Pseudoalteromonas	2	1.29032
K00432	cellular organisms	Bacteria	Proteobacteria	Gammaproteobacteria	Alteromonadales	Shewanellaceae	Shewanella	unclassified Shewanella	1	0.645161
K00507	cellular organisms	Bacteria	Proteobacteria	Gammaproteobacteria	Gammaproteobacteria incertae sedis	Candidatus Thioglobus	unclassified Candidatus Thioglobus	Candidatus Thioglobus sp. MED-G25	3	3.48837
K00507	cellular organisms	Bacteria	FCB group	Bacteroidetes/Chlorobi group	Bacteroidetes	Cytophagia	Cytophagales	Fulvivirgaceae	1	1.16279
K00507	cellular organisms	Bacteria	Proteobacteria	Gammaproteobacteria	Thiotrichales	Piscirickettsiaceae	Methylophaga	Methylophaga nitratireducenticrescens	1	1.16279
K00507	cellular organisms	Bacteria	Proteobacteria	delta/epsilon subdivisions	Deltaproteobacteria	Myxococcales	Cystobacterineae	Myxococcaceae	1	1.16279
K00507	cellular organisms	Bacteria	Proteobacteria	delta/epsilon subdivisions	Deltaproteobacteria	Myxococcales	Sorangiineae	Polyangiaceae	1	1.16279
K00507	cellular organisms	Bacteria	Proteobacteria	Gammaproteobacteria	Pseudomonadales	Pseudomonadaceae	Pseudomonas	Pseudomonas syringae group	2	2.32558
K00507	cellular organisms	Bacteria	Proteobacteria	Gammaproteobacteria	Alteromonadales	Shewanellaceae	Shewanella	Shewanella hanedai	1	1.16279
K00507	cellular organisms	Bacteria	Terrabacteria group	Actinobacteria	Actinomycetia	Streptomycetales	Streptomycetaceae	Streptomyces	1	1.16279
K00507	cellular organisms	Bacteria	Proteobacteria	delta/epsilon subdivisions	Deltaproteobacteria	Myxococcales	Cystobacterineae	Unclass	1	1.16279
K00507	cellular organisms	Bacteria	Proteobacteria	delta/epsilon subdivisions	Deltaproteobacteria	unclassified Deltaproteobacteria	Deltaproteobacteria bacterium SG8_13	Unclass	1	1.16279
K00507	cellular organisms	Bacteria	Proteobacteria	Gammaproteobacteria	Thiotrichales	unclassified Thiotrichales	Thiotrichales bacterium	Unclass	1	1.16279
K00507	cellular organisms	Bacteria	Proteobacteria	Betaproteobacteria	unclassified Betaproteobacteria	Betaproteobacteria bacterium	Unclass	Unclass	2	2.32558
K00507	cellular organisms	Bacteria	Terrabacteria group	Chloroflexi	unclassified Chloroflexi	Chloroflexi bacterium	Unclass	Unclass	2	2.32558
K00507	cellular organisms	Bacteria	Proteobacteria	Gammaproteobacteria	unclassified Gammaproteobacteria	Gammaproteobacteria bacterium	Unclass	Unclass	1	1.16279
K00507	cellular organisms	Bacteria	PVC group	Planctomycetes	unclassified Planctomycetes	Planctomycetes bacterium	Unclass	Unclass	1	1.16279
K00507	cellular organisms	Bacteria	Terrabacteria group	Actinobacteria	Actinomycetia	Unclass	Unclass	Unclass	1	1.16279
K00507	cellular organisms	Bacteria	Nitrospirae	unclassified Nitrospirae	Nitrospirae bacterium	Unclass	Unclass	Unclass	2	2.32558
K00507	cellular organisms	Bacteria	unclassified Bacteria	bacterium TMED15	Unclass	Unclass	Unclass	Unclass	1	1.16279
K00507	cellular organisms	Bacteria	Proteobacteria	Betaproteobacteria	Unclass	Unclass	Unclass	Unclass	1	1.16279
K00507	cellular organisms	Bacteria	Proteobacteria	Gammaproteobacteria	Unclass	Unclass	Unclass	Unclass	1	1.16279
K00507	cellular organisms	Bacteria	Unclass	Unclass	Unclass	Unclass	Unclass	Unclass	11	12.7907
K00507	cellular organisms	Unclass	Unclass	Unclass	Unclass	Unclass	Unclass	Unclass	2	2.32558
K00507	Unclass	Unclass	Unclass	Unclass	Unclass	Unclass	Unclass	Unclass	44	51.1628
K00507	cellular organisms	Bacteria	PVC group	Verrucomicrobia	unclassified Verrucomicrobia	Verrucomicrobia bacterium	Unclass	Unclass	1	1.16279
K00507	cellular organisms	Bacteria	Proteobacteria	Gammaproteobacteria	Alteromonadales	Colwelliaceae	Thalassotalea	unclassified Thalassotalea	1	1.16279
K00507	cellular organisms	Bacteria	PVC group	Verrucomicrobia	Verrucomicrobiae	Verrucomicrobiales	Verrucomicrobiaceae	unclassified Verrucomicrobiaceae	1	1.16279
K00548	cellular organisms	Bacteria	Terrabacteria group	Actinobacteria	Acidimicrobiia	Acidimicrobiales	Acidimicrobiaceae	Acidimicrobium	1	0.286533
K00548	cellular organisms	Bacteria	PVC group	Planctomycetes	Planctomycetia	Pirellulales	Lacipirellulaceae	Adhaeretor	1	0.286533
K00548	cellular organisms	Bacteria	FCB group	Bacteroidetes/Chlorobi group	Bacteroidetes	Bacteroidia	Bacteroidales	Bacteroidaceae	1	0.286533
K00548	cellular organisms	Bacteria	PVC group	Verrucomicrobia	Opitutae	Puniceicoccales	Puniceicoccaceae	Candidatus Moanabacter	1	0.286533
K00548	cellular organisms	Bacteria	Proteobacteria	Gammaproteobacteria	Chromatiales	Chromatiaceae	Thiodictyon	Candidatus Thiodictyon syntrophicum	1	0.286533
K00548	cellular organisms	Bacteria	Proteobacteria	Gammaproteobacteria	Gammaproteobacteria incertae sedis	Candidatus Thioglobus	unclassified Candidatus Thioglobus	Candidatus Thioglobus sp.	1	0.286533
K00548	cellular organisms	Bacteria	Proteobacteria	Gammaproteobacteria	Gammaproteobacteria incertae sedis	Candidatus Thioglobus	unclassified Candidatus Thioglobus	Candidatus Thioglobus sp. MED-G25	2	0.573066
K00548	cellular organisms	Bacteria	FCB group	Bacteroidetes/Chlorobi group	Bacteroidetes	Chitinophagia	Chitinophagales	Chitinophagaceae	1	0.286533
K00548	cellular organisms	Bacteria	FCB group	Bacteroidetes/Chlorobi group	Chlorobi	Chlorobia	Chlorobiales	Chlorobiaceae	1	0.286533
K00548	cellular organisms	Bacteria	Terrabacteria group	Firmicutes	Clostridia	Eubacteriales	Clostridiaceae	Clostridium	2	0.573066
K00548	cellular organisms	Bacteria	FCB group	Bacteroidetes/Chlorobi group	Bacteroidetes	Flavobacteriia	Flavobacteriales	Flavobacteriaceae	2	0.573066
K00548	cellular organisms	Bacteria	Terrabacteria group	Actinobacteria	Actinomycetia	Frankiales	Frankiaceae	Frankia	1	0.286533
K00548	cellular organisms	Bacteria	FCB group	Bacteroidetes/Chlorobi group	Bacteroidetes	Cytophagia	Cytophagales	Hymenobacteraceae	1	0.286533
K00548	cellular organisms	Bacteria	PVC group	Planctomycetes	Planctomycetia	Pirellulales	Lacipirellulaceae	Lacipirellula	3	0.859599
K00548	cellular organisms	Bacteria	Terrabacteria group	Actinobacteria	Actinomycetia	Pseudonocardiales	Pseudonocardiaceae	Lentzea	1	0.286533
K00548	cellular organisms	Bacteria	Proteobacteria	Gammaproteobacteria	Xanthomonadales	Xanthomonadaceae	Lysobacter	Lysobacter daejeonensis	4	1.14613
K00548	cellular organisms	Bacteria	Proteobacteria	Gammaproteobacteria	Alteromonadales	Moritellaceae	Moritella	Moritella viscosa	1	0.286533
K00548	cellular organisms	Bacteria	Terrabacteria group	Firmicutes	Bacilli	Bacillales	Bacillaceae	Pontibacillus	1	0.286533
K00548	cellular organisms	Bacteria	Proteobacteria	Alphaproteobacteria	Hyphomicrobiales	Rhodobiaceae	unclassified Rhodobiaceae	Rhodobiaceae bacterium	2	0.573066
K00548	cellular organisms	Bacteria	FCB group	Bacteroidetes/Chlorobi group	Rhodothermaeota	Rhodothermia	Rhodothermales	Rubricoccaceae	1	0.286533
K00548	cellular organisms	Bacteria	Proteobacteria	delta/epsilon subdivisions	Deltaproteobacteria	Deltaproteobacteria incertae sedis	SAR324 cluster	SAR324 cluster bacterium	12	3.4384
K00548	cellular organisms	Bacteria	PVC group	Planctomycetes	Planctomycetia	Planctomycetales	Planctomycetaceae	Schlesneria	1	0.286533
K00548	cellular organisms	Bacteria	Proteobacteria	Gammaproteobacteria	Alteromonadales	Colwelliaceae	Colwellia	Unclass	1	0.286533
K00548	cellular organisms	Bacteria	Terrabacteria group	Cyanobacteria/Melainabacteria group	Cyanobacteria	unclassified Cyanobacteria	Cyanobacteria bacterium TMED188	Unclass	1	0.286533
K00548	cellular organisms	Bacteria	Proteobacteria	delta/epsilon subdivisions	Deltaproteobacteria	unclassified Deltaproteobacteria	Deltaproteobacteria bacterium	Unclass	4	1.14613
K00548	cellular organisms	Bacteria	Proteobacteria	delta/epsilon subdivisions	Deltaproteobacteria	unclassified Deltaproteobacteria	Deltaproteobacteria bacterium GWC2_65_14	Unclass	1	0.286533
K00548	cellular organisms	Bacteria	Proteobacteria	Gammaproteobacteria	Oceanospirillales	Halomonadaceae	Halomonas	Unclass	1	0.286533
K00548	cellular organisms	Bacteria	Spirochaetes	Spirochaetia	Leptospirales	Leptospiraceae	Leptospira	Unclass	3	0.859599
K00548	cellular organisms	Bacteria	Proteobacteria	Gammaproteobacteria	Oceanospirillales	Oceanospirillaceae	Marinomonas	Unclass	1	0.286533
K00548	cellular organisms	Bacteria	Terrabacteria group	Chloroflexi	Chloroflexi incertae sedis	SAR202 cluster	SAR202 cluster bacterium	Unclass	13	3.72493
K00548	cellular organisms	Bacteria	Terrabacteria group	Chloroflexi	Chloroflexi incertae sedis	SAR202 cluster	SAR202 cluster bacterium Io17-Chloro-G1	Unclass	1	0.286533
K00548	cellular organisms	Bacteria	Terrabacteria group	Chloroflexi	Chloroflexi incertae sedis	SAR202 cluster	SAR202 cluster bacterium Io17-Chloro-G9	Unclass	2	0.573066
K00548	cellular organisms	Bacteria	Proteobacteria	Alphaproteobacteria	Rhodobacterales	Roseobacteraceae	Sulfitobacter	Unclass	1	0.286533
K00548	cellular organisms	Bacteria	Proteobacteria	Alphaproteobacteria	unclassified Alphaproteobacteria	Alphaproteobacteria bacterium MarineAlpha10_Bin1	Unclass	Unclass	2	0.573066
K00548	cellular organisms	Bacteria	Proteobacteria	Alphaproteobacteria	unclassified Alphaproteobacteria	Alphaproteobacteria bacterium MarineAlpha11_Bin1	Unclass	Unclass	2	0.573066
K00548	cellular organisms	Bacteria	Proteobacteria	Alphaproteobacteria	unclassified Alphaproteobacteria	Alphaproteobacteria bacterium MarineAlpha3_Bin6	Unclass	Unclass	2	0.573066
K00548	cellular organisms	Bacteria	Proteobacteria	Alphaproteobacteria	unclassified Alphaproteobacteria	Alphaproteobacteria bacterium MarineAlpha5_Bin11	Unclass	Unclass	1	0.286533
K00548	cellular organisms	Bacteria	Proteobacteria	Alphaproteobacteria	unclassified Alphaproteobacteria	Alphaproteobacteria bacterium MarineAlpha9_Bin7	Unclass	Unclass	3	0.859599
K00548	cellular organisms	Bacteria	FCB group	candidate division Zixibacteria	unclassified candidate division Zixibacteria	candidate division Zixibacteria bacterium RBG_16_53_22	Unclass	Unclass	1	0.286533
K00548	cellular organisms	Bacteria	Bacteria incertae sedis	Bacteria candidate phyla	Candidatus Poribacteria	Candidatus Poribacteria bacterium	Unclass	Unclass	2	0.573066
K00548	cellular organisms	Bacteria	Terrabacteria group	Chloroflexi	unclassified Chloroflexi	Chloroflexi bacterium	Unclass	Unclass	8	2.29226
K00548	cellular organisms	Bacteria	Proteobacteria	Gammaproteobacteria	unclassified Gammaproteobacteria	gamma proteobacterium symbiont of Ctena orbiculata	Unclass	Unclass	1	0.286533
K00548	cellular organisms	Bacteria	Proteobacteria	Gammaproteobacteria	unclassified Gammaproteobacteria	Gammaproteobacteria bacterium	Unclass	Unclass	3	0.859599
K00548	cellular organisms	Bacteria	Nitrospinae/Tectomicrobia group	Nitrospinae	unclassified Nitrospinae	Nitrospinae bacterium	Unclass	Unclass	1	0.286533
K00548	cellular organisms	Bacteria	Terrabacteria group	Chloroflexi	Chloroflexi incertae sedis	SAR202 cluster	Unclass	Unclass	2	0.573066
K00548	cellular organisms	Bacteria	Calditrichaeota	unclassified Calditrichaeota	Calditrichaeota bacterium	Unclass	Unclass	Unclass	1	0.286533
K00548	cellular organisms	Bacteria	FCB group	Candidatus Marinimicrobia	Candidatus Marinimicrobia bacterium	Unclass	Unclass	Unclass	5	1.43266
K00548	cellular organisms	Bacteria	Proteobacteria	Alphaproteobacteria	Hyphomicrobiales	Unclass	Unclass	Unclass	4	1.14613
K00548	cellular organisms	Bacteria	Nitrospirae	unclassified Nitrospirae	Nitrospirae bacterium	Unclass	Unclass	Unclass	1	0.286533
K00548	cellular organisms	Bacteria	Proteobacteria	unclassified Proteobacteria	Proteobacteria bacterium	Unclass	Unclass	Unclass	1	0.286533
K00548	cellular organisms	Bacteria	Proteobacteria	Gammaproteobacteria	Pseudomonadales	Unclass	Unclass	Unclass	1	0.286533
K00548	cellular organisms	Bacteria	Proteobacteria	Alphaproteobacteria	Rhodospirillales	Unclass	Unclass	Unclass	1	0.286533
K00548	cellular organisms	Bacteria	Terrabacteria group	Actinobacteria	Unclass	Unclass	Unclass	Unclass	1	0.286533
K00548	cellular organisms	Bacteria	FCB group	Bacteroidetes/Chlorobi group	Unclass	Unclass	Unclass	Unclass	2	0.573066
K00548	cellular organisms	Bacteria	Terrabacteria group	Chloroflexi	Unclass	Unclass	Unclass	Unclass	18	5.15759
K00548	cellular organisms	Bacteria	Proteobacteria	Gammaproteobacteria	Unclass	Unclass	Unclass	Unclass	3	0.859599
K00548	cellular organisms	Bacteria	PVC group	Planctomycetes	Unclass	Unclass	Unclass	Unclass	5	1.43266
K00548	cellular organisms	Bacteria	Proteobacteria	Unclass	Unclass	Unclass	Unclass	Unclass	13	3.72493
K00548	cellular organisms	Bacteria	PVC group	Unclass	Unclass	Unclass	Unclass	Unclass	1	0.286533
K00548	cellular organisms	Bacteria	Terrabacteria group	Unclass	Unclass	Unclass	Unclass	Unclass	5	1.43266
K00548	cellular organisms	Bacteria	Unclass	Unclass	Unclass	Unclass	Unclass	Unclass	29	8.30946
K00548	Unclass	Unclass	Unclass	Unclass	Unclass	Unclass	Unclass	Unclass	152	43.553
K00548	cellular organisms	Bacteria	PVC group	Verrucomicrobia	Unclass	Unclass	Unclass	Unclass	1	0.286533
K00548	cellular organisms	Bacteria	Proteobacteria	Alphaproteobacteria	unclassified Alphaproteobacteria	Unclass	Unclass	Unclass	1	0.286533
K00548	cellular organisms	Bacteria	Proteobacteria	Alphaproteobacteria	Hyphomicrobiales	Bradyrhizobiaceae	Bradyrhizobium	unclassified Bradyrhizobium	1	0.286533
K00548	cellular organisms	Bacteria	Proteobacteria	Gammaproteobacteria	Alteromonadales	Colwelliaceae	Colwellia	unclassified Colwellia	1	0.286533
K00548	cellular organisms	Bacteria	Proteobacteria	Alphaproteobacteria	Hyphomonadales	Hyphomonadaceae	Hyphomonas	unclassified Hyphomonas	1	0.286533
K00548	cellular organisms	Bacteria	Proteobacteria	Gammaproteobacteria	Chromatiales	Ectothiorhodospiraceae	Thioalkalivibrio	unclassified Thioalkalivibrio	1	0.286533
K00548	cellular organisms	Bacteria	Proteobacteria	Gammaproteobacteria	Chromatiales	Wenzhouxiangellaceae	Wenzhouxiangella	unclassified Wenzhouxiangella	1	0.286533
K00549	cellular organisms	Bacteria	Terrabacteria group	Firmicutes	Bacilli	Bacillales	Bacillales incertae sedis	Acidibacillus	1	0.25974
K00549	cellular organisms	Bacteria	Terrabacteria group	Actinobacteria	Acidimicrobiia	Acidimicrobiales	unclassified Acidimicrobiales	Acidimicrobiales bacterium	2	0.519481
K00549	cellular organisms	Bacteria	Proteobacteria	Gammaproteobacteria	Alteromonadales	Alteromonadaceae	Alteromonas	Alteromonas mediterranea	1	0.25974
K00549	cellular organisms	Bacteria	Proteobacteria	Gammaproteobacteria	Enterobacterales	Erwiniaceae	Buchnera	Buchnera aphidicola	1	0.25974
K00549	cellular organisms	Bacteria	Proteobacteria	Betaproteobacteria	Burkholderiales	Alcaligenaceae	Candidimonas	Candidimonas nitroreducens	1	0.25974
K00549	cellular organisms	Bacteria	Terrabacteria group	Actinobacteria	Actinomycetia	Micromonosporales	Micromonosporaceae	Couchioplanes	1	0.25974
K00549	cellular organisms	Bacteria	Proteobacteria	Gammaproteobacteria	Enterobacterales	Enterobacteriaceae	unclassified Enterobacteriaceae	Enterobacteriaceae endosymbiont of Plateumaris pusilla	1	0.25974
K00549	cellular organisms	Bacteria	Terrabacteria group	Cyanobacteria/Melainabacteria group	Cyanobacteria	Synechococcales	Leptolyngbyaceae	Leptolyngbya	1	0.25974
K00549	cellular organisms	Bacteria	Terrabacteria group	Actinobacteria	Actinomycetia	Micrococcales	Microbacteriaceae	Leucobacter	1	0.25974
K00549	cellular organisms	Archaea	Euryarchaeota	Stenosarchaea group	Halobacteria	Halobacteriales	Haloarculaceae	Natronomonas	2	0.519481
K00549	cellular organisms	Bacteria	Terrabacteria group	Actinobacteria	Actinomycetia	Streptosporangiales	Streptosporangiaceae	Nonomuraea	3	0.779221
K00549	cellular organisms	Bacteria	Terrabacteria group	Firmicutes	Bacilli	Bacillales	Paenibacillaceae	Paenibacillus	1	0.25974
K00549	cellular organisms	Bacteria	Terrabacteria group	Actinobacteria	Actinomycetia	Pseudonocardiales	unclassified Pseudonocardiales	Pseudonocardiales bacterium	1	0.25974
K00549	cellular organisms	Bacteria	Proteobacteria	Alphaproteobacteria	Rhodospirillales	Acetobacteraceae	Roseomonas	Roseomonas alkaliterrae	1	0.25974
K00549	cellular organisms	Bacteria	Terrabacteria group	Firmicutes	Bacilli	Bacillales	Staphylococcaceae	Salinicoccus	1	0.25974
K00549	cellular organisms	Bacteria	Terrabacteria group	Actinobacteria	Actinomycetia	unclassified Actinomycetia	Actinobacteria bacterium	Unclass	1	0.25974
K00549	cellular organisms	Archaea	Candidatus Thermoplasmatota	Candidatus Poseidoniia	Candidatus Poseidoniales	unclassified Candidatus Poseidoniales	Candidatus Poseidoniales archaeon	Unclass	4	1.03896
K00549	cellular organisms	Bacteria	Bacteria incertae sedis	Bacteria candidate phyla	Candidatus Rokubacteria	unclassified Candidatus Rokubacteria	Candidatus Rokubacteria bacterium	Unclass	6	1.55844
K00549	cellular organisms	Bacteria	FCB group	Bacteroidetes/Chlorobi group	Bacteroidetes	Cytophagia	Cytophagales	Unclass	1	0.25974
K00549	cellular organisms	Bacteria	Proteobacteria	delta/epsilon subdivisions	Deltaproteobacteria	unclassified Deltaproteobacteria	Deltaproteobacteria bacterium RIFOXYA2_FULL_55_11	Unclass	1	0.25974
K00549	cellular organisms	Archaea	TACK group	Thaumarchaeota	Nitrosopumilales	unclassified Nitrosopumilales	Nitrosopumilales archaeon	Unclass	2	0.519481
K00549	cellular organisms	Bacteria	Proteobacteria	Gammaproteobacteria	Pseudomonadales	Moraxellaceae	Psychrobacter	Unclass	1	0.25974
K00549	cellular organisms	Bacteria	Terrabacteria group	Chloroflexi	Chloroflexi incertae sedis	SAR202 cluster	SAR202 cluster bacterium	Unclass	3	0.779221
K00549	cellular organisms	Bacteria	Terrabacteria group	Chloroflexi	Chloroflexi incertae sedis	SAR202 cluster	SAR202 cluster bacterium Io17-Chloro-G3	Unclass	2	0.519481
K00549	cellular organisms	Bacteria	Terrabacteria group	Chloroflexi	Chloroflexi incertae sedis	SAR202 cluster	SAR202 cluster bacterium Io17-Chloro-G8	Unclass	3	0.779221
K00549	cellular organisms	Bacteria	Terrabacteria group	Chloroflexi	Chloroflexi incertae sedis	SAR202 cluster	SAR202 cluster bacterium MP-SAtl-SRR3965592-G1	Unclass	2	0.519481
K00549	cellular organisms	Bacteria	Proteobacteria	Betaproteobacteria	unclassified Betaproteobacteria	Betaproteobacteria bacterium	Unclass	Unclass	2	0.519481
K00549	cellular organisms	Archaea	TACK group	Candidatus Bathyarchaeota	unclassified Candidatus Bathyarchaeota	Candidatus Bathyarchaeota archaeon	Unclass	Unclass	16	4.15584
K00549	cellular organisms	Bacteria	PVC group	Candidatus Omnitrophica	unclassified Candidatus Omnitrophica	Candidatus Omnitrophica bacterium CG11_big_fil_rev_8_21_14_0_20_63_9	Unclass	Unclass	1	0.25974
K00549	cellular organisms	Bacteria	Terrabacteria group	Chloroflexi	unclassified Chloroflexi	Chloroflexi bacterium	Unclass	Unclass	25	6.49351
K00549	cellular organisms	Bacteria	Proteobacteria	Gammaproteobacteria	unclassified Gammaproteobacteria	Gammaproteobacteria bacterium	Unclass	Unclass	1	0.25974
K00549	cellular organisms	Bacteria	Terrabacteria group	Chloroflexi	Chloroflexi incertae sedis	SAR202 cluster	Unclass	Unclass	4	1.03896
K00549	cellular organisms	Archaea	TACK group	Thaumarchaeota	unclassified Thaumarchaeota	Thaumarchaeota archaeon	Unclass	Unclass	1	0.25974
K00549	cellular organisms	Bacteria	Acidobacteria	unclassified Acidobacteria	Acidobacteria bacterium	Unclass	Unclass	Unclass	4	1.03896
K00549	cellular organisms	Bacteria	Nitrospinae/Tectomicrobia group	Candidatus Tectomicrobia	Candidatus Entotheonella	Unclass	Unclass	Unclass	1	0.25974
K00549	cellular organisms	Bacteria	FCB group	Candidatus Marinimicrobia	Candidatus Marinimicrobia bacterium	Unclass	Unclass	Unclass	1	0.25974
K00549	cellular organisms	Bacteria	Terrabacteria group	Cyanobacteria/Melainabacteria group	Cyanobacteria	Unclass	Unclass	Unclass	1	0.25974
[truncated: 3,688 more rows]

## Sheet: S2_relative_abnndance_species
Table S3b. Relative taxonomic abundance of microbial communities expressing
genes (presented here in form of KOs or KEGG identifiers) in thiosulfate
amended water sample after one hour incubation in the dark at in situ temperature i.e. T1.
KOs	domain	kingdom	phylum	class	order	family	genus	species	counts	relAbundByPath
K00012	cellular organisms	Bacteria	Proteobacteria	Alphaproteobacteria	Rhodospirillales	Rhodospirillaceae	Aliidongia	Aliidongia dinghuensis	1	0.425532
K00012	cellular organisms	Bacteria	FCB group	Bacteroidetes/Chlorobi group	Bacteroidetes	Bacteroidia	Bacteroidales	Bacteroidaceae	1	0.425532
K00012	cellular organisms	Bacteria	Proteobacteria	Gammaproteobacteria	Enterobacterales	Pectobacteriaceae	Brenneria	Brenneria roseae	1	0.425532
K00012	cellular organisms	Bacteria	Terrabacteria group	Firmicutes	Bacilli	Lactobacillales	Carnobacteriaceae	Carnobacterium	1	0.425532
K00012	cellular organisms	Bacteria	FCB group	Bacteroidetes/Chlorobi group	Bacteroidetes	Chitinophagia	Chitinophagales	Chitinophagaceae	1	0.425532
K00012	cellular organisms	Bacteria	FCB group	Bacteroidetes/Chlorobi group	Bacteroidetes	Cytophagia	Cytophagales	Cytophagaceae	1	0.425532
K00012	cellular organisms	Bacteria	FCB group	Bacteroidetes/Chlorobi group	Bacteroidetes	Flavobacteriia	Flavobacteriales	Flavobacteriaceae	4	1.70213
K00012	cellular organisms	Bacteria	Proteobacteria	Gammaproteobacteria	Oceanospirillales	Halomonadaceae	Halomonas	Halomonas montanilacus	1	0.425532
K00012	cellular organisms	Bacteria	Proteobacteria	Gammaproteobacteria	Oceanospirillales	Halomonadaceae	Halomonas	Halomonas qijiaojingensis	1	0.425532
K00012	cellular organisms	Bacteria	Terrabacteria group	Firmicutes	Bacilli	Bacillales	Bacillaceae	Lentibacillus	2	0.851064
K00012	cellular organisms	Bacteria	Terrabacteria group	Actinobacteria	Actinomycetia	Corynebacteriales	Mycobacteriaceae	Mycolicibacterium	1	0.425532
K00012	cellular organisms	Bacteria	Terrabacteria group	Chloroflexi	Chloroflexia	Chloroflexales	Chloroflexineae	Oscillochloridaceae	1	0.425532
K00012	cellular organisms	Bacteria	Proteobacteria	Gammaproteobacteria	Pseudomonadales	Pseudomonadaceae	Pseudomonas	Pseudomonas kuykendallii	2	0.851064
K00012	cellular organisms	Bacteria	Proteobacteria	delta/epsilon subdivisions	Deltaproteobacteria	Deltaproteobacteria incertae sedis	SAR324 cluster	SAR324 cluster bacterium	15	6.38298
K00012	cellular organisms	Bacteria	FCB group	Bacteroidetes/Chlorobi group	Bacteroidetes	unclassified Bacteroidetes	Bacteroidetes bacterium HGW-Bacteroidetes-15	Unclass	1	0.425532
K00012	cellular organisms	Bacteria	Bacteria incertae sedis	Bacteria candidate phyla	Candidatus Rokubacteria	unclassified Candidatus Rokubacteria	Candidatus Rokubacteria bacterium	Unclass	3	1.2766
K00012	cellular organisms	Bacteria	Proteobacteria	delta/epsilon subdivisions	Deltaproteobacteria	unclassified Deltaproteobacteria	Deltaproteobacteria bacterium	Unclass	3	1.2766
K00012	cellular organisms	Bacteria	Proteobacteria	delta/epsilon subdivisions	Deltaproteobacteria	unclassified Deltaproteobacteria	Deltaproteobacteria bacterium HGW-Deltaproteobacteria-15	Unclass	1	0.425532
K00012	cellular organisms	Bacteria	FCB group	Fibrobacteres	Fibrobacteria	Fibrobacterales	Fibrobacteraceae	Unclass	1	0.425532
K00012	cellular organisms	Bacteria	Proteobacteria	Gammaproteobacteria	Alteromonadales	Pseudoalteromonadaceae	Pseudoalteromonas	Unclass	1	0.425532
K00012	cellular organisms	Bacteria	PVC group	Planctomycetes	Phycisphaerae	Sedimentisphaerales	Sedimentisphaeraceae	Unclass	1	0.425532
K00012	cellular organisms	Bacteria	Proteobacteria	Alphaproteobacteria	Rhodospirillales	Acetobacteraceae	Unclass	Unclass	1	0.425532
K00012	cellular organisms	Bacteria	Proteobacteria	Alphaproteobacteria	unclassified Alphaproteobacteria	Alphaproteobacteria bacterium	Unclass	Unclass	3	1.2766
K00012	cellular organisms	Bacteria	Terrabacteria group	Chloroflexi	unclassified Chloroflexi	Chloroflexi bacterium	Unclass	Unclass	1	0.425532
K00012	cellular organisms	Bacteria	Terrabacteria group	Firmicutes	unclassified Firmicutes sensu stricto	Firmicutes bacterium	Unclass	Unclass	1	0.425532
K00012	cellular organisms	Bacteria	Proteobacteria	Gammaproteobacteria	unclassified Gammaproteobacteria	Gammaproteobacteria bacterium	Unclass	Unclass	2	0.851064
K00012	cellular organisms	Bacteria	Proteobacteria	Gammaproteobacteria	unclassified Gammaproteobacteria	Gammaproteobacteria bacterium RIFCSPHIGHO2_12_FULL_37_34	Unclass	Unclass	1	0.425532
K00012	cellular organisms	Bacteria	Proteobacteria	Gammaproteobacteria	unclassified Gammaproteobacteria	Gammaproteobacteria bacterium TMED281	Unclass	Unclass	1	0.425532
K00012	cellular organisms	Bacteria	PVC group	Lentisphaerae	unclassified Lentisphaerae	Lentisphaerae bacterium	Unclass	Unclass	1	0.425532
K00012	cellular organisms	Bacteria	Nitrospinae/Tectomicrobia group	Nitrospinae	unclassified Nitrospinae	Nitrospinae bacterium RIFCSPLOWO2_12_FULL_47_7	Unclass	Unclass	1	0.425532
K00012	cellular organisms	Bacteria	PVC group	Planctomycetes	unclassified Planctomycetes	Planctomycetes bacterium	Unclass	Unclass	1	0.425532
K00012	cellular organisms	Bacteria	Proteobacteria	Alphaproteobacteria	Rhodospirillales	Rhodospirillaceae	Unclass	Unclass	1	0.425532
K00012	cellular organisms	Bacteria	Acidobacteria	unclassified Acidobacteria	Acidobacteria bacterium	Unclass	Unclass	Unclass	1	0.425532
K00012	cellular organisms	Bacteria	Acidobacteria	unclassified Acidobacteria	Acidobacteria bacterium RIFCSPLOWO2_12_FULL_54_10	Unclass	Unclass	Unclass	1	0.425532
K00012	cellular organisms	Bacteria	Acidobacteria	unclassified Acidobacteria	Acidobacteria bacterium RIFCSPLOWO2_12_FULL_60_22	Unclass	Unclass	Unclass	1	0.425532
K00012	cellular organisms	Bacteria	Terrabacteria group	Actinobacteria	Actinomycetia	Unclass	Unclass	Unclass	2	0.851064
K00012	cellular organisms	Bacteria	Proteobacteria	Betaproteobacteria	Burkholderiales	Unclass	Unclass	Unclass	1	0.425532
K00012	cellular organisms	Bacteria	FCB group	Candidatus Marinimicrobia	Candidatus Marinimicrobia bacterium	Unclass	Unclass	Unclass	1	0.425532
K00012	cellular organisms	Bacteria	FCB group	Candidatus Marinimicrobia	Candidatus Marinimicrobia bacterium PRS2	Unclass	Unclass	Unclass	1	0.425532
K00012	cellular organisms	Bacteria	Proteobacteria	Alphaproteobacteria	Unclass	Unclass	Unclass	Unclass	2	0.851064
K00012	cellular organisms	Bacteria	unclassified Bacteria	bacterium	Unclass	Unclass	Unclass	Unclass	4	1.70213
K00012	cellular organisms	Bacteria	Terrabacteria group	Chloroflexi	Unclass	Unclass	Unclass	Unclass	1	0.425532
K00012	cellular organisms	Bacteria	Terrabacteria group	Firmicutes	Unclass	Unclass	Unclass	Unclass	1	0.425532
K00012	cellular organisms	Bacteria	Proteobacteria	Gammaproteobacteria	Unclass	Unclass	Unclass	Unclass	1	0.425532
K00012	cellular organisms	Bacteria	Proteobacteria	Unclass	Unclass	Unclass	Unclass	Unclass	15	6.38298
K00012	cellular organisms	Bacteria	Terrabacteria group	Unclass	Unclass	Unclass	Unclass	Unclass	3	1.2766
K00012	cellular organisms	Bacteria	Unclass	Unclass	Unclass	Unclass	Unclass	Unclass	30	12.766
K00012	cellular organisms	Unclass	Unclass	Unclass	Unclass	Unclass	Unclass	Unclass	4	1.70213
K00012	Unclass	Unclass	Unclass	Unclass	Unclass	Unclass	Unclass	Unclass	99	42.1277
K00012	cellular organisms	Bacteria	Acidobacteria	unclassified Acidobacteria	Unclass	Unclass	Unclass	Unclass	1	0.425532
K00012	cellular organisms	Bacteria	environmental samples	uncultured bacterium	Unclass	Unclass	Unclass	Unclass	1	0.425532
K00012	cellular organisms	Bacteria	PVC group	Verrucomicrobia	Unclass	Unclass	Unclass	Unclass	2	0.851064
K00012	cellular organisms	Bacteria	Proteobacteria	Gammaproteobacteria	Vibrionales	Vibrionaceae	Vibrio	Unclass	1	0.425532
K00012	cellular organisms	Bacteria	Proteobacteria	Alphaproteobacteria	Rhodospirillales	Acetobacteraceae	Acidiphilium	unclassified Acidiphilium	1	0.425532
K00012	cellular organisms	Bacteria	FCB group	Bacteroidetes/Chlorobi group	Bacteroidetes	Flavobacteriia	Flavobacteriales	unclassified Flavobacteriales	1	0.425532
K00012	Viruses	Duplodnaviria	Heunggongvirae	Uroviricota	Caudoviricetes	Caudovirales	Myoviridae	unclassified Myoviridae	1	0.425532
K00012	cellular organisms	Bacteria	PVC group	Planctomycetes	Planctomycetia	Planctomycetales	Planctomycetaceae	unclassified Planctomycetaceae	1	0.425532
K00016	cellular organisms	Bacteria	PVC group	Planctomycetes	Planctomycetia	Pirellulales	Pirellulaceae	Pirellula	1	14.2857
K00016	cellular organisms	Bacteria	Proteobacteria	Unclass	Unclass	Unclass	Unclass	Unclass	1	14.2857
K00016	cellular organisms	Bacteria	Unclass	Unclass	Unclass	Unclass	Unclass	Unclass	1	14.2857
K00016	Unclass	Unclass	Unclass	Unclass	Unclass	Unclass	Unclass	Unclass	4	57.1429
K00022	cellular organisms	Bacteria	Terrabacteria group	Firmicutes	Bacilli	Bacillales	Bacillaceae	Bacillus	1	6.25
K00022	cellular organisms	Bacteria	PVC group	Planctomycetes	unclassified Planctomycetes	Planctomycetes bacterium	Unclass	Unclass	1	6.25
K00022	cellular organisms	Bacteria	PVC group	Planctomycetes	unclassified Planctomycetes	Planctomycetes bacterium Poly30	Unclass	Unclass	1	6.25
K00022	cellular organisms	Bacteria	Unclass	Unclass	Unclass	Unclass	Unclass	Unclass	2	12.5
K00022	Unclass	Unclass	Unclass	Unclass	Unclass	Unclass	Unclass	Unclass	11	68.75
K00027	cellular organisms	Bacteria	Terrabacteria group	Actinobacteria	Actinomycetia	Actinomycetales	Actinomycetaceae	Boudabousia	1	0.442478
K00027	cellular organisms	Bacteria	Elusimicrobia	Endomicrobia	Endomicrobiales	Endomicrobiaceae	Endomicrobium	Endomicrobium proavitum	2	0.884956
K00027	cellular organisms	Bacteria	Terrabacteria group	Firmicutes	Bacilli	Bacillales	Paenibacillaceae	Paenibacillus	1	0.442478
K00027	cellular organisms	Bacteria	Terrabacteria group	Actinobacteria	Actinomycetia	Pseudonocardiales	Pseudonocardiaceae	Saccharopolyspora	1	0.442478
K00027	cellular organisms	Bacteria	Proteobacteria	delta/epsilon subdivisions	Deltaproteobacteria	Deltaproteobacteria incertae sedis	SAR324 cluster	SAR324 cluster bacterium	6	2.65487
K00027	cellular organisms	Bacteria	Terrabacteria group	Actinobacteria	Actinomycetia	Actinomycetales	Actinomycetaceae	Trueperella	2	0.884956
K00027	cellular organisms	Bacteria	Terrabacteria group	Chloroflexi	Chloroflexi incertae sedis	SAR202 cluster	SAR202 cluster bacterium	Unclass	15	6.63717
K00027	cellular organisms	Bacteria	Terrabacteria group	Chloroflexi	Chloroflexi incertae sedis	SAR202 cluster	SAR202 cluster bacterium Casp-Chloro-G3	Unclass	2	0.884956
K00027	cellular organisms	Bacteria	Terrabacteria group	Chloroflexi	Chloroflexi incertae sedis	SAR202 cluster	SAR202 cluster bacterium Io17-Chloro-G4	Unclass	13	5.75221
K00027	cellular organisms	Bacteria	Terrabacteria group	Chloroflexi	Chloroflexi incertae sedis	SAR202 cluster	SAR202 cluster bacterium Io17-Chloro-G9	Unclass	6	2.65487
K00027	cellular organisms	Bacteria	Proteobacteria	Alphaproteobacteria	unclassified Alphaproteobacteria	Alphaproteobacteria bacterium	Unclass	Unclass	1	0.442478
K00027	cellular organisms	Bacteria	Proteobacteria	Alphaproteobacteria	unclassified Alphaproteobacteria	Alphaproteobacteria bacterium MarineAlpha10_Bin2	Unclass	Unclass	1	0.442478
K00027	cellular organisms	Bacteria	Terrabacteria group	Firmicutes	Bacilli	Bacillales	Unclass	Unclass	1	0.442478
K00027	cellular organisms	Bacteria	Terrabacteria group	Cyanobacteria/Melainabacteria group	Candidatus Saganbacteria	candidate division WOR-1 bacterium DG_54_3	Unclass	Unclass	1	0.442478
K00027	cellular organisms	Archaea	Asgard group	Candidatus Lokiarchaeota	unclassified Lokiarchaeota	Candidatus Lokiarchaeota archaeon	Unclass	Unclass	1	0.442478
K00027	cellular organisms	Bacteria	Acidobacteria	Blastocatellia	Chloracidobacterium	Chloracidobacterium aggregatum	Unclass	Unclass	2	0.884956
K00027	cellular organisms	Bacteria	Terrabacteria group	Chloroflexi	unclassified Chloroflexi	Chloroflexi bacterium	Unclass	Unclass	18	7.9646
K00027	cellular organisms	Bacteria	Terrabacteria group	Firmicutes	Clostridia	Eubacteriales	Unclass	Unclass	1	0.442478
K00027	cellular organisms	Bacteria	Terrabacteria group	Chloroflexi	Chloroflexi incertae sedis	SAR202 cluster	Unclass	Unclass	5	2.21239
K00027	cellular organisms	Bacteria	Acidobacteria	unclassified Acidobacteria	Acidobacteria bacterium	Unclass	Unclass	Unclass	1	0.442478
K00027	cellular organisms	Bacteria	FCB group	Bacteroidetes/Chlorobi group	Bacteroidetes	Unclass	Unclass	Unclass	1	0.442478
K00027	cellular organisms	Bacteria	FCB group	Candidatus Marinimicrobia	Candidatus Marinimicrobia bacterium	Unclass	Unclass	Unclass	1	0.442478
K00027	cellular organisms	Bacteria	Elusimicrobia	unclassified Elusimicrobia	Elusimicrobia bacterium HGW-Elusimicrobia-1	Unclass	Unclass	Unclass	1	0.442478
K00027	cellular organisms	Bacteria	Terrabacteria group	Chloroflexi	Unclass	Unclass	Unclass	Unclass	8	3.53982
K00027	cellular organisms	Bacteria	Proteobacteria	Gammaproteobacteria	Unclass	Unclass	Unclass	Unclass	1	0.442478
K00027	cellular organisms	Bacteria	Nitrospirae	Unclass	Unclass	Unclass	Unclass	Unclass	1	0.442478
K00027	cellular organisms	Bacteria	Terrabacteria group	Unclass	Unclass	Unclass	Unclass	Unclass	1	0.442478
K00027	cellular organisms	Bacteria	Unclass	Unclass	Unclass	Unclass	Unclass	Unclass	12	5.30973
K00027	cellular organisms	Unclass	Unclass	Unclass	Unclass	Unclass	Unclass	Unclass	5	2.21239
K00027	Unclass	Unclass	Unclass	Unclass	Unclass	Unclass	Unclass	Unclass	111	49.115
K00027	cellular organisms	Archaea	environmental samples	uncultured archaeon	Unclass	Unclass	Unclass	Unclass	1	0.442478
K00027	cellular organisms	Bacteria	Proteobacteria	Gammaproteobacteria	Xanthomonadales	Xanthomonadaceae	Xanthomonas	Unclass	1	0.442478
K00027	cellular organisms	Bacteria	Terrabacteria group	Actinobacteria	Acidimicrobiia	Acidimicrobiales	Acidimicrobiaceae	unclassified Acidimicrobiaceae	1	0.442478
K00029	cellular organisms	Bacteria	FCB group	Bacteroidetes/Chlorobi group	Bacteroidetes	Flavobacteriia	Flavobacteriales	Blattabacteriaceae	1	0.613497
K00029	cellular organisms	Bacteria	Proteobacteria	Alphaproteobacteria	Pelagibacterales	Pelagibacteraceae	Candidatus Pelagibacter	Candidatus Pelagibacter ubique	1	0.613497
K00029	cellular organisms	Bacteria	Terrabacteria group	Firmicutes	Clostridia	Eubacteriales	Clostridiaceae	Clostridium	1	0.613497
K00029	cellular organisms	Bacteria	Proteobacteria	Alphaproteobacteria	Emcibacterales	Emcibacteraceae	Emcibacter	Emcibacter nanhaiensis	1	0.613497
K00029	cellular organisms	Bacteria	FCB group	Bacteroidetes/Chlorobi group	Bacteroidetes	Flavobacteriia	Flavobacteriales	Flavobacteriaceae	1	0.613497
K00029	cellular organisms	Bacteria	Proteobacteria	Gammaproteobacteria	Chromatiales	Chromatiaceae	Rheinheimera	Rheinheimera salexigens	1	0.613497
K00029	cellular organisms	Bacteria	Terrabacteria group	Actinobacteria	Actinomycetia	Streptomycetales	Streptomycetaceae	Streptomyces	1	0.613497
K00029	cellular organisms	Bacteria	Proteobacteria	Gammaproteobacteria	Chromatiales	unclassified Chromatiales	Chromatiales bacterium	Unclass	1	0.613497
K00029	cellular organisms	Bacteria	Proteobacteria	delta/epsilon subdivisions	Deltaproteobacteria	unclassified Deltaproteobacteria	Deltaproteobacteria bacterium RIFOXYD2_FULL_66_9	Unclass	1	0.613497
K00029	cellular organisms	Bacteria	FCB group	Fibrobacteres	Fibrobacteria	Fibrobacterales	Fibrobacteraceae	Unclass	1	0.613497
K00029	cellular organisms	Bacteria	Proteobacteria	Alphaproteobacteria	Pelagibacterales	unclassified Pelagibacterales	Pelagibacterales bacterium	Unclass	1	0.613497
K00029	cellular organisms	Bacteria	Proteobacteria	Gammaproteobacteria	Alteromonadales	Pseudoalteromonadaceae	Pseudoalteromonas	Unclass	1	0.613497
K00029	cellular organisms	Bacteria	Proteobacteria	Gammaproteobacteria	Pseudomonadales	Moraxellaceae	Psychrobacter	Unclass	1	0.613497
K00029	cellular organisms	Bacteria	Terrabacteria group	Chloroflexi	Chloroflexi incertae sedis	SAR202 cluster	SAR202 cluster bacterium	Unclass	6	3.68098
K00029	cellular organisms	Bacteria	Proteobacteria	Alphaproteobacteria	unclassified Alphaproteobacteria	Alphaproteobacteria bacterium	Unclass	Unclass	2	1.22699
K00029	cellular organisms	Bacteria	Proteobacteria	Alphaproteobacteria	unclassified Alphaproteobacteria	Alphaproteobacteria bacterium MarineAlpha1_Bin1	Unclass	Unclass	2	1.22699
K00029	cellular organisms	Bacteria	Proteobacteria	Alphaproteobacteria	unclassified Alphaproteobacteria	Alphaproteobacteria bacterium MarineAlpha3_Bin3	Unclass	Unclass	1	0.613497
K00029	cellular organisms	Bacteria	Proteobacteria	Alphaproteobacteria	unclassified Alphaproteobacteria	Alphaproteobacteria bacterium MarineAlpha9_Bin7	Unclass	Unclass	3	1.84049
K00029	cellular organisms	Bacteria	Terrabacteria group	Chloroflexi	unclassified Chloroflexi	Chloroflexi bacterium	Unclass	Unclass	5	3.06748
K00029	cellular organisms	Bacteria	Proteobacteria	Gammaproteobacteria	Alteromonadales	Colwelliaceae	Unclass	Unclass	1	0.613497
K00029	cellular organisms	Bacteria	FCB group	Gemmatimonadetes	unclassified Gemmatimonadetes	Gemmatimonadetes bacterium	Unclass	Unclass	1	0.613497
K00029	cellular organisms	Bacteria	Proteobacteria	Alphaproteobacteria	Pelagibacterales	Pelagibacteraceae	Unclass	Unclass	2	1.22699
K00029	cellular organisms	Bacteria	PVC group	Planctomycetes	unclassified Planctomycetes	Planctomycetes bacterium	Unclass	Unclass	2	1.22699
K00029	cellular organisms	Bacteria	Terrabacteria group	Chloroflexi	Chloroflexi incertae sedis	SAR202 cluster	Unclass	Unclass	1	0.613497
K00029	cellular organisms	Bacteria	Bacteria incertae sedis	Bacteria candidate phyla	Candidatus Blackallbacteria	Unclass	Unclass	Unclass	1	0.613497
K00029	cellular organisms	Archaea	Euryarchaeota	unclassified Euryarchaeota	Euryarchaeota archaeon	Unclass	Unclass	Unclass	1	0.613497
K00029	cellular organisms	Bacteria	Proteobacteria	Alphaproteobacteria	Pelagibacterales	Unclass	Unclass	Unclass	4	2.45399
K00029	cellular organisms	Bacteria	Proteobacteria	Alphaproteobacteria	Unclass	Unclass	Unclass	Unclass	2	1.22699
K00029	cellular organisms	Bacteria	Terrabacteria group	Chloroflexi	Unclass	Unclass	Unclass	Unclass	2	1.22699
K00029	cellular organisms	Bacteria	Proteobacteria	Gammaproteobacteria	Unclass	Unclass	Unclass	Unclass	1	0.613497
K00029	cellular organisms	Bacteria	Proteobacteria	Unclass	Unclass	Unclass	Unclass	Unclass	3	1.84049
K00029	cellular organisms	Bacteria	Unclass	Unclass	Unclass	Unclass	Unclass	Unclass	7	4.29448
K00029	Unclass	Unclass	Unclass	Unclass	Unclass	Unclass	Unclass	Unclass	80	49.0798
K00029	cellular organisms	Bacteria	Proteobacteria	Alphaproteobacteria	unclassified Alphaproteobacteria	Unclass	Unclass	Unclass	4	2.45399
K00029	cellular organisms	Bacteria	FCB group	Gemmatimonadetes	unclassified Gemmatimonadetes	Unclass	Unclass	Unclass	1	0.613497
K00029	cellular organisms	Bacteria	Proteobacteria	Alphaproteobacteria	Pelagibacterales	unclassified Pelagibacterales	Unclass	Unclass	1	0.613497
K00029	cellular organisms	Bacteria	Bacteria incertae sedis	Bacteria candidate phyla	Patescibacteria group	Candidatus Gracilibacteria	unclassified Candidatus Gracilibacteria	Unclass	1	0.613497
K00029	cellular organisms	Bacteria	Proteobacteria	Alphaproteobacteria	Pelagibacterales	Pelagibacteraceae	unclassified Pelagibacteraceae	Unclass	3	1.84049
K00029	cellular organisms	Bacteria	Proteobacteria	Gammaproteobacteria	Vibrionales	Vibrionaceae	Vibrio	Unclass	1	0.613497
K00029	cellular organisms	Bacteria	Proteobacteria	Alphaproteobacteria	Pelagibacterales	Pelagibacteraceae	Candidatus Pelagibacter	unclassified Candidatus Pelagibacter	8	4.90798
K00029	cellular organisms	Bacteria	Proteobacteria	Gammaproteobacteria	Alteromonadales	Pseudoalteromonadaceae	Pseudoalteromonas	unclassified Pseudoalteromonas	3	1.84049
K00029	cellular organisms	Bacteria	Proteobacteria	Gammaproteobacteria	Gammaproteobacteria incertae sedis	Candidatus Thioglobus	environmental samples	uncultured SUP05 cluster bacterium	1	0.613497
K00031	cellular organisms	Bacteria	Proteobacteria	delta/epsilon subdivisions	Epsilonproteobacteria	Campylobacterales	Campylobacteraceae	Arcobacter group	1	0.19084
K00031	cellular organisms	Bacteria	Calditrichaeota	Calditrichae	Calditrichales	Calditrichaceae	Caldithrix	Caldithrix abyssi	1	0.19084
K00031	cellular organisms	Bacteria	Nitrospinae/Tectomicrobia group	Nitrospinae	Nitrospinia	Nitrospinales	Nitrospinaceae	Candidatus Nitrohelix	2	0.381679
K00031	cellular organisms	Bacteria	Nitrospinae/Tectomicrobia group	Nitrospinae	Nitrospinia	Nitrospinales	Nitrospinaceae	Candidatus Nitronauta	3	0.572519
K00031	cellular organisms	Bacteria	Proteobacteria	Gammaproteobacteria	Alteromonadales	Colwelliaceae	Colwellia	Colwellia maris	1	0.19084
K00031	cellular organisms	Bacteria	Proteobacteria	Gammaproteobacteria	Alteromonadales	Colwelliaceae	Colwellia	Colwellia piezophila	1	0.19084
K00031	cellular organisms	Bacteria	Proteobacteria	Gammaproteobacteria	Alteromonadales	Colwelliaceae	Colwellia	Colwellia psychrerythraea	2	0.381679
K00031	cellular organisms	Bacteria	Proteobacteria	delta/epsilon subdivisions	Deltaproteobacteria	Desulfobacterales	Desulfobacteraceae	Desulfobacter	1	0.19084
K00031	cellular organisms	Bacteria	Proteobacteria	Gammaproteobacteria	Enterobacterales	Enterobacteriaceae	Escherichia	Escherichia coli	1	0.19084
K00031	cellular organisms	Bacteria	FCB group	Fibrobacteres	Fibrobacteria	Fibrobacterales	Fibrobacteraceae	Fibrobacter	2	0.381679
K00031	cellular organisms	Bacteria	FCB group	Bacteroidetes/Chlorobi group	Bacteroidetes	Flavobacteriia	Flavobacteriales	Flavobacteriaceae	9	1.71756
K00031	cellular organisms	Bacteria	Terrabacteria group	Actinobacteria	Actinomycetia	Glycomycetales	Glycomycetaceae	Glycomyces	1	0.19084
K00031	cellular organisms	Bacteria	PVC group	Planctomycetes	Phycisphaerae	Sedimentisphaerales	Sedimentisphaeraceae	Limihaloglobus	1	0.19084
K00031	cellular organisms	Bacteria	Proteobacteria	Gammaproteobacteria	Xanthomonadales	Rhodanobacteraceae	Luteibacter	Luteibacter anthropi	2	0.381679
K00031	cellular organisms	Bacteria	PVC group	Verrucomicrobia	Opitutae	Opitutales	Opitutaceae	Nibricoccus	1	0.19084
K00031	cellular organisms	Bacteria	Nitrospinae/Tectomicrobia group	Nitrospinae	Nitrospinia	Nitrospinales	Nitrospinaceae	Nitrospina	5	0.954198
K00031	cellular organisms	Bacteria	Proteobacteria	Gammaproteobacteria	Oceanospirillales	Oleiphilaceae	Oleiphilus	Oleiphilus messinensis	1	0.19084
K00031	cellular organisms	Bacteria	PVC group	Verrucomicrobia	Opitutae	Opitutales	unclassified Opitutales	Opitutales bacterium TMED158	2	0.381679
K00031	cellular organisms	Bacteria	Proteobacteria	Alphaproteobacteria	Pelagibacterales	Pelagibacteraceae	unclassified Pelagibacteraceae	Pelagibacteraceae bacterium TMED268	1	0.19084
K00031	cellular organisms	Bacteria	Proteobacteria	Gammaproteobacteria	Alteromonadales	Pseudoalteromonadaceae	Pseudoalteromonas	Pseudoalteromonas haloplanktis	1	0.19084
K00031	cellular organisms	Bacteria	Proteobacteria	Gammaproteobacteria	Alteromonadales	Colwelliaceae	Pseudocolwellia	Pseudocolwellia agarivorans	1	0.19084
K00031	cellular organisms	Bacteria	Proteobacteria	Betaproteobacteria	Burkholderiales	Burkholderiaceae	Burkholderia	pseudomallei group	1	0.19084
K00031	cellular organisms	Bacteria	Proteobacteria	delta/epsilon subdivisions	Deltaproteobacteria	Deltaproteobacteria incertae sedis	SAR324 cluster	SAR324 cluster bacterium	12	2.29008
K00031	cellular organisms	Bacteria	Spirochaetes	Spirochaetia	Spirochaetales	Spirochaetaceae	unclassified Spirochaetaceae	Spirochaetaceae bacterium	1	0.19084
K00031	cellular organisms	Bacteria	Terrabacteria group	Actinobacteria	Actinomycetia	Streptomycetales	Streptomycetaceae	Streptomyces	1	0.19084
K00031	cellular organisms	Bacteria	Proteobacteria	delta/epsilon subdivisions	Epsilonproteobacteria	Campylobacterales	Thiovulaceae	Sulfurimonas	1	0.19084
K00031	cellular organisms	Bacteria	Proteobacteria	Alphaproteobacteria	Rhodospirillales	Acetobacteraceae	Acidiphilium	Unclass	1	0.19084
K00031	cellular organisms	Bacteria	Terrabacteria group	Firmicutes	Bacilli	Bacillales	Bacillaceae	Unclass	1	0.19084
K00031	cellular organisms	Bacteria	Proteobacteria	Gammaproteobacteria	Gammaproteobacteria incertae sedis	Candidatus Pseudothioglobus	Candidatus Pseudothioglobus singularis	Unclass	2	0.381679
K00031	cellular organisms	Bacteria	Proteobacteria	Gammaproteobacteria	Alteromonadales	Colwelliaceae	Colwellia	Unclass	4	0.763359
K00031	cellular organisms	Bacteria	Terrabacteria group	Chloroflexi	Dehalococcoidia	unclassified Dehalococcoidia	Dehalococcoidia bacterium	Unclass	4	0.763359
K00031	cellular organisms	Bacteria	Proteobacteria	Gammaproteobacteria	Oceanospirillales	Endozoicomonadaceae	Endozoicomonas	Unclass	1	0.19084
K00031	cellular organisms	Bacteria	Proteobacteria	Alphaproteobacteria	Alphaproteobacteria incertae sedis	Micavibrio	Micavibrio aeruginosavorus	Unclass	1	0.19084
K00031	cellular organisms	Bacteria	Terrabacteria group	Actinobacteria	Actinomycetia	Micrococcales	Microbacteriaceae	Unclass	1	0.19084
K00031	cellular organisms	Archaea	TACK group	Thaumarchaeota	Nitrosopumilales	unclassified Nitrosopumilales	Nitrosopumilales archaeon	Unclass	1	0.19084
K00031	cellular organisms	Bacteria	Proteobacteria	Alphaproteobacteria	Pelagibacterales	unclassified Pelagibacterales	Pelagibacterales bacterium	Unclass	2	0.381679
K00031	cellular organisms	Bacteria	Proteobacteria	Gammaproteobacteria	Vibrionales	Vibrionaceae	Photobacterium	Unclass	2	0.381679
K00031	cellular organisms	Bacteria	Proteobacteria	Alphaproteobacteria	Alphaproteobacteria incertae sedis	PS1 clade	PS1 clade bacterium	Unclass	1	0.19084
K00031	cellular organisms	Bacteria	Proteobacteria	Gammaproteobacteria	Alteromonadales	Pseudoalteromonadaceae	Pseudoalteromonas	Unclass	5	0.954198
K00031	cellular organisms	Bacteria	Proteobacteria	Gammaproteobacteria	Xanthomonadales	Xanthomonadaceae	Pseudoxanthomonas	Unclass	1	0.19084
K00031	cellular organisms	Bacteria	Terrabacteria group	Chloroflexi	Chloroflexi incertae sedis	SAR202 cluster	SAR202 cluster bacterium	Unclass	9	1.71756
K00031	cellular organisms	Bacteria	Terrabacteria group	Chloroflexi	Chloroflexi incertae sedis	SAR202 cluster	SAR202 cluster bacterium Casp-Chloro-G2	Unclass	3	0.572519
K00031	cellular organisms	Bacteria	Terrabacteria group	Chloroflexi	Chloroflexi incertae sedis	SAR202 cluster	SAR202 cluster bacterium Casp-Chloro-G3	Unclass	7	1.33588
K00031	cellular organisms	Bacteria	Terrabacteria group	Chloroflexi	Chloroflexi incertae sedis	SAR202 cluster	SAR202 cluster bacterium Io17-Chloro-G1	Unclass	1	0.19084
K00031	cellular organisms	Bacteria	Terrabacteria group	Chloroflexi	Chloroflexi incertae sedis	SAR202 cluster	SAR202 cluster bacterium Io17-Chloro-G2	Unclass	3	0.572519
K00031	cellular organisms	Bacteria	Terrabacteria group	Chloroflexi	Chloroflexi incertae sedis	SAR202 cluster	SAR202 cluster bacterium Io17-Chloro-G5	Unclass	14	2.67176
K00031	cellular organisms	Bacteria	Proteobacteria	Gammaproteobacteria	Alteromonadales	Colwelliaceae	Thalassotalea	Unclass	1	0.19084
K00031	cellular organisms	Bacteria	Proteobacteria	Alphaproteobacteria	unclassified Alphaproteobacteria	Alphaproteobacteria bacterium MarineAlpha5_Bin2	Unclass	Unclass	1	0.19084
K00031	cellular organisms	Bacteria	Terrabacteria group	Firmicutes	Bacilli	Bacillales	Unclass	Unclass	2	0.381679
K00031	cellular organisms	Bacteria	Proteobacteria	Betaproteobacteria	unclassified Betaproteobacteria	Betaproteobacteria bacterium RIFCSPLOWO2_12_FULL_62_13b	Unclass	Unclass	1	0.19084
K00031	cellular organisms	Bacteria	Bacteria incertae sedis	Bacteria candidate phyla	Candidatus Dadabacteria	Candidatus Dadabacteria bacterium	Unclass	Unclass	1	0.19084
K00031	cellular organisms	Bacteria	Terrabacteria group	Chloroflexi	unclassified Chloroflexi	Chloroflexi bacterium	Unclass	Unclass	2	0.381679
K00031	cellular organisms	Bacteria	Proteobacteria	Gammaproteobacteria	Alteromonadales	Colwelliaceae	Unclass	Unclass	2	0.381679
K00031	cellular organisms	Bacteria	Proteobacteria	Gammaproteobacteria	unclassified Gammaproteobacteria	Gammaproteobacteria bacterium	Unclass	Unclass	4	0.763359
K00031	cellular organisms	Bacteria	Proteobacteria	Gammaproteobacteria	unclassified Gammaproteobacteria	Gammaproteobacteria bacterium TMED243	Unclass	Unclass	1	0.19084
K00031	cellular organisms	Bacteria	PVC group	Lentisphaerae	unclassified Lentisphaerae	Lentisphaerae bacterium ADurb.Bin082	Unclass	Unclass	2	0.381679
K00031	cellular organisms	Bacteria	Proteobacteria	Alphaproteobacteria	Hyphomicrobiales	Methylobacteriaceae	Unclass	Unclass	1	0.19084
K00031	cellular organisms	Bacteria	Nitrospinae/Tectomicrobia group	Nitrospinae	unclassified Nitrospinae	Nitrospinae bacterium CG11_big_fil_rev_8_21_14_0_20_56_8	Unclass	Unclass	4	0.763359
K00031	cellular organisms	Bacteria	Proteobacteria	Alphaproteobacteria	Pelagibacterales	Pelagibacteraceae	Unclass	Unclass	1	0.19084
K00031	cellular organisms	Bacteria	PVC group	Planctomycetes	unclassified Planctomycetes	Planctomycetes bacterium	Unclass	Unclass	3	0.572519
K00031	cellular organisms	Bacteria	Terrabacteria group	Chloroflexi	Chloroflexi incertae sedis	SAR202 cluster	Unclass	Unclass	6	1.14504
K00031	cellular organisms	Bacteria	Proteobacteria	Gammaproteobacteria	Gammaproteobacteria incertae sedis	SAR86 cluster	Unclass	Unclass	2	0.381679
K00031	cellular organisms	Bacteria	Acidobacteria	unclassified Acidobacteria	Acidobacteria bacterium	Unclass	Unclass	Unclass	1	0.19084
K00031	cellular organisms	Bacteria	Proteobacteria	Oligoflexia	Bacteriovoracales	Unclass	Unclass	Unclass	1	0.19084
K00031	cellular organisms	Bacteria	FCB group	Bacteroidetes/Chlorobi group	Bacteroidetes	Unclass	Unclass	Unclass	1	0.19084
K00031	cellular organisms	Bacteria	Calditrichaeota	unclassified Calditrichaeota	Calditrichaeota bacterium	Unclass	Unclass	Unclass	1	0.19084
K00031	cellular organisms	Bacteria	Nitrospinae/Tectomicrobia group	Candidatus Tectomicrobia	Candidatus Entotheonella	Unclass	Unclass	Unclass	1	0.19084
K00031	cellular organisms	Bacteria	FCB group	Candidatus Marinimicrobia	Candidatus Marinimicrobia bacterium	Unclass	Unclass	Unclass	3	0.572519
K00031	cellular organisms	Bacteria	Proteobacteria	delta/epsilon subdivisions	Epsilonproteobacteria	Unclass	Unclass	Unclass	1	0.19084
K00031	cellular organisms	Bacteria	Proteobacteria	Alphaproteobacteria	Pelagibacterales	Unclass	Unclass	Unclass	1	0.19084
K00031	cellular organisms	Bacteria	Proteobacteria	Alphaproteobacteria	Sphingomonadales	Unclass	Unclass	Unclass	1	0.19084
K00031	cellular organisms	Bacteria	Proteobacteria	Alphaproteobacteria	Unclass	Unclass	Unclass	Unclass	9	1.71756
K00031	cellular organisms	Archaea	unclassified Archaea	archaeon	Unclass	Unclass	Unclass	Unclass	3	0.572519
K00031	cellular organisms	Bacteria	unclassified Bacteria	bacterium	Unclass	Unclass	Unclass	Unclass	1	0.19084
K00031	cellular organisms	Bacteria	unclassified Bacteria	bacterium BMS3Abin14	Unclass	Unclass	Unclass	Unclass	1	0.19084
K00031	cellular organisms	Bacteria	unclassified Bacteria	bacterium HR40	Unclass	Unclass	Unclass	Unclass	1	0.19084
K00031	cellular organisms	Bacteria	unclassified Bacteria	bacterium TMED15	Unclass	Unclass	Unclass	Unclass	1	0.19084
K00031	cellular organisms	Bacteria	Terrabacteria group	Chloroflexi	Unclass	Unclass	Unclass	Unclass	18	3.43511
K00031	cellular organisms	Bacteria	Proteobacteria	delta/epsilon subdivisions	Unclass	Unclass	Unclass	Unclass	1	0.19084
K00031	cellular organisms	Bacteria	Proteobacteria	Gammaproteobacteria	Unclass	Unclass	Unclass	Unclass	5	0.954198
K00031	cellular organisms	Bacteria	Nitrospinae/Tectomicrobia group	Nitrospinae	Unclass	Unclass	Unclass	Unclass	4	0.763359
K00031	cellular organisms	Bacteria	FCB group	Unclass	Unclass	Unclass	Unclass	Unclass	1	0.19084
K00031	cellular organisms	Bacteria	Proteobacteria	Unclass	Unclass	Unclass	Unclass	Unclass	5	0.954198
K00031	cellular organisms	Archaea	Unclass	Unclass	Unclass	Unclass	Unclass	Unclass	1	0.19084
K00031	cellular organisms	Bacteria	Unclass	Unclass	Unclass	Unclass	Unclass	Unclass	45	8.58779
K00031	cellular organisms	Unclass	Unclass	Unclass	Unclass	Unclass	Unclass	Unclass	4	0.763359
K00031	Unclass	Unclass	Unclass	Unclass	Unclass	Unclass	Unclass	Unclass	237	45.229
K00031	cellular organisms	Bacteria	Proteobacteria	Alphaproteobacteria	unclassified Alphaproteobacteria	Unclass	Unclass	Unclass	1	0.19084
K00031	cellular organisms	Bacteria	FCB group	candidate division Zixibacteria	unclassified candidate division Zixibacteria	Unclass	Unclass	Unclass	1	0.19084
K00031	cellular organisms	Bacteria	Nitrospinae/Tectomicrobia group	Nitrospinae	unclassified Nitrospinae	Unclass	Unclass	Unclass	2	0.381679
K00031	cellular organisms	Bacteria	Proteobacteria	Zetaproteobacteria	unclassified Zetaproteobacteria	Unclass	Unclass	Unclass	1	0.19084
K00031	cellular organisms	Bacteria	Proteobacteria	Gammaproteobacteria	environmental samples	uncultured Gammaproteobacteria bacterium	Unclass	Unclass	1	0.19084
K00031	cellular organisms	Bacteria	Proteobacteria	Alphaproteobacteria	Pelagibacterales	Pelagibacteraceae	unclassified Pelagibacteraceae	Unclass	1	0.19084
K00031	cellular organisms	Bacteria	Proteobacteria	Gammaproteobacteria	Chromatiales	Wenzhouxiangellaceae	Wenzhouxiangella	Unclass	1	0.19084
K00031	cellular organisms	Bacteria	Proteobacteria	Gammaproteobacteria	Oceanospirillales	Oceanospirillaceae	Bermanella	unclassified Bermanella	1	0.19084
K00031	cellular organisms	Bacteria	Proteobacteria	Gammaproteobacteria	Alteromonadales	Colwelliaceae	Colwellia	unclassified Colwellia	1	0.19084
K00031	cellular organisms	Bacteria	Proteobacteria	Alphaproteobacteria	Hyphomicrobiales	Stappiaceae	Labrenzia	unclassified Labrenzia	1	0.19084
K00031	cellular organisms	Bacteria	Proteobacteria	Gammaproteobacteria	Methylococcales	Methylococcaceae	Methyloprofundus	unclassified Methyloprofundus	1	0.19084
K00031	cellular organisms	Bacteria	Proteobacteria	Gammaproteobacteria	Oceanospirillales	Oleiphilaceae	Oleiphilus	unclassified Oleiphilus	1	0.19084
K00031	cellular organisms	Bacteria	Proteobacteria	Gammaproteobacteria	Alteromonadales	Pseudoalteromonadaceae	Pseudoalteromonas	unclassified Pseudoalteromonas	6	1.14504
K00031	cellular organisms	Bacteria	Proteobacteria	Gammaproteobacteria	Chromatiales	Woeseiaceae	Woeseia	unclassified Woeseia	2	0.381679
K00031	cellular organisms	Bacteria	Proteobacteria	Gammaproteobacteria	Vibrionales	Vibrionaceae	Vibrio	Vibrio anguillarum	1	0.19084
K00033	Viruses	Duplodnaviria	Heunggongvirae	Uroviricota	Caudoviricetes	Caudovirales	Myoviridae	Aurunvirus	1	1.04167
K00033	cellular organisms	Bacteria	Terrabacteria group	Chloroflexi	Ktedonobacteria	Ktedonobacterales	Dictyobacteraceae	Dictyobacter	1	1.04167
K00033	cellular organisms	Bacteria	FCB group	Bacteroidetes/Chlorobi group	Bacteroidetes	Flavobacteriia	Flavobacteriales	Flavobacteriaceae	1	1.04167
K00033	cellular organisms	Bacteria	Terrabacteria group	Firmicutes	Clostridia	Eubacteriales	Lachnospiraceae	Lachnoclostridium	1	1.04167
K00033	cellular organisms	Bacteria	PVC group	Lentisphaerae	Lentisphaeria	Lentisphaerales	Lentisphaeraceae	Lentisphaera	1	1.04167
K00033	cellular organisms	Bacteria	Proteobacteria	Betaproteobacteria	Burkholderiales	Burkholderiaceae	Paraburkholderia	Paraburkholderia hayleyella	1	1.04167
K00033	cellular organisms	Bacteria	Spirochaetes	Spirochaetia	Spirochaetales	Spirochaetaceae	unclassified Spirochaetaceae	Spirochaetaceae bacterium	1	1.04167
K00033	cellular organisms	Bacteria	FCB group	Bacteroidetes/Chlorobi group	Bacteroidetes	unclassified Bacteroidetes	Bacteroidetes bacterium QH_7_62_13	Unclass	1	1.04167
K00033	cellular organisms	Bacteria	Terrabacteria group	Cyanobacteria/Melainabacteria group	Cyanobacteria	unclassified Cyanobacteria	Cyanobacteria bacterium J083	Unclass	1	1.04167
K00033	cellular organisms	Bacteria	Terrabacteria group	Chloroflexi	Dehalococcoidia	unclassified Dehalococcoidia	Dehalococcoidia bacterium	Unclass	1	1.04167
K00033	cellular organisms	Bacteria	Proteobacteria	Gammaproteobacteria	Enterobacterales	Hafniaceae	Edwardsiella	Unclass	2	2.08333
K00033	cellular organisms	Bacteria	Proteobacteria	Betaproteobacteria	Nitrosomonadales	Methylophilaceae	Methylotenera	Unclass	1	1.04167
K00033	cellular organisms	Bacteria	Proteobacteria	Gammaproteobacteria	Alteromonadales	Pseudoalteromonadaceae	Pseudoalteromonas	Unclass	3	3.125
K00033	cellular organisms	Bacteria	Proteobacteria	Gammaproteobacteria	Alteromonadales	Pseudoalteromonadaceae	Psychrosphaera	Unclass	1	1.04167
K00033	cellular organisms	Bacteria	Terrabacteria group	Chloroflexi	Chloroflexi incertae sedis	SAR202 cluster	SAR202 cluster bacterium Io17-Chloro-G5	Unclass	2	2.08333
K00033	cellular organisms	Bacteria	Proteobacteria	Gammaproteobacteria	Chromatiales	Ectothiorhodospiraceae	Thioalkalivibrio	Unclass	2	2.08333
K00033	cellular organisms	Bacteria	Terrabacteria group	Chloroflexi	unclassified Chloroflexi	Chloroflexi bacterium	Unclass	Unclass	2	2.08333
K00033	cellular organisms	Bacteria	Terrabacteria group	Chloroflexi	unclassified Chloroflexi	Chloroflexi bacterium HGW-Chloroflexi-3	Unclass	Unclass	1	1.04167
K00033	cellular organisms	Bacteria	FCB group	Bacteroidetes/Chlorobi group	Bacteroidetes	Unclass	Unclass	Unclass	1	1.04167
K00033	cellular organisms	Bacteria	Terrabacteria group	Chloroflexi	Unclass	Unclass	Unclass	Unclass	5	5.20833
K00033	cellular organisms	Bacteria	Proteobacteria	Gammaproteobacteria	Unclass	Unclass	Unclass	Unclass	1	1.04167
K00033	cellular organisms	Bacteria	PVC group	Planctomycetes	Unclass	Unclass	Unclass	Unclass	1	1.04167
K00033	cellular organisms	Bacteria	Proteobacteria	Unclass	Unclass	Unclass	Unclass	Unclass	1	1.04167
K00033	cellular organisms	Bacteria	Unclass	Unclass	Unclass	Unclass	Unclass	Unclass	9	9.375
K00033	Unclass	Unclass	Unclass	Unclass	Unclass	Unclass	Unclass	Unclass	46	47.9167
K00033	cellular organisms	Bacteria	PVC group	Verrucomicrobia	unclassified Verrucomicrobia	Verrucomicrobia bacterium	Unclass	Unclass	3	3.125
K00033	cellular organisms	Bacteria	Terrabacteria group	Cyanobacteria/Melainabacteria group	Cyanobacteria	Synechococcales	Leptolyngbyaceae	unclassified Leptolyngbyaceae	1	1.04167
K00033	cellular organisms	Bacteria	Proteobacteria	Gammaproteobacteria	Alteromonadales	Pseudoalteromonadaceae	Pseudoalteromonas	unclassified Pseudoalteromonas	2	2.08333
K00033	cellular organisms	Bacteria	Proteobacteria	delta/epsilon subdivisions	Deltaproteobacteria	Syntrophobacterales	Syntrophaceae	unclassified Syntrophaceae	1	1.04167
K00033	cellular organisms	Bacteria	Proteobacteria	Gammaproteobacteria	Alteromonadales	Colwelliaceae	Thalassotalea	unclassified Thalassotalea	1	1.04167
K00036	cellular organisms	Bacteria	Terrabacteria group	Actinobacteria	Actinomycetia	Frankiales	Frankiaceae	Frankia	1	2.17391
K00036	cellular organisms	Bacteria	Terrabacteria group	Actinobacteria	Actinomycetia	Propionibacteriales	Nocardioidaceae	Mumia	1	2.17391
K00036	cellular organisms	Bacteria	Proteobacteria	Gammaproteobacteria	Alteromonadales	Colwelliaceae	Colwellia	Unclass	1	2.17391
K00036	cellular organisms	Bacteria	Proteobacteria	Gammaproteobacteria	Alteromonadales	Pseudoalteromonadaceae	Pseudoalteromonas	Unclass	1	2.17391
K00036	cellular organisms	Bacteria	Terrabacteria group	Chloroflexi	Chloroflexi incertae sedis	SAR202 cluster	SAR202 cluster bacterium Io17-Chloro-G7	Unclass	1	2.17391
K00036	cellular organisms	Bacteria	Proteobacteria	Betaproteobacteria	Burkholderiales	Oxalobacteraceae	Unclass	Unclass	1	2.17391
K00036	cellular organisms	Bacteria	Terrabacteria group	Actinobacteria	Actinomycetia	Unclass	Unclass	Unclass	2	4.34783
K00036	cellular organisms	Bacteria	Proteobacteria	Gammaproteobacteria	Alteromonadales	Unclass	Unclass	Unclass	1	2.17391
K00036	cellular organisms	Bacteria	Proteobacteria	Betaproteobacteria	Burkholderiales	Unclass	Unclass	Unclass	1	2.17391
K00036	cellular organisms	Bacteria	Terrabacteria group	Chloroflexi	Unclass	Unclass	Unclass	Unclass	2	4.34783
K00036	cellular organisms	Bacteria	Unclass	Unclass	Unclass	Unclass	Unclass	Unclass	7	15.2174
K00036	cellular organisms	Unclass	Unclass	Unclass	Unclass	Unclass	Unclass	Unclass	1	2.17391
K00036	Unclass	Unclass	Unclass	Unclass	Unclass	Unclass	Unclass	Unclass	20	43.4783
K00036	cellular organisms	Bacteria	PVC group	Verrucomicrobia	unclassified Verrucomicrobia	Verrucomicrobia bacterium	Unclass	Unclass	1	2.17391
K00036	cellular organisms	Bacteria	Proteobacteria	Gammaproteobacteria	Alteromonadales	Pseudoalteromonadaceae	Pseudoalteromonas	unclassified Pseudoalteromonas	3	6.52174
K00036	cellular organisms	Bacteria	Proteobacteria	Alphaproteobacteria	Rhodobacterales	Roseobacteraceae	Tropicimonas	unclassified Tropicimonas	2	4.34783
K00058	cellular organisms	Bacteria	Terrabacteria group	Actinobacteria	Actinomycetia	Streptosporangiales	Thermomonosporaceae	Actinomadura	1	0.111857
K00058	cellular organisms	Bacteria	Terrabacteria group	Actinobacteria	Actinomycetia	Propionibacteriales	Actinopolymorphaceae	Actinopolymorpha	1	0.111857
K00058	cellular organisms	Bacteria	Proteobacteria	Alphaproteobacteria	Sphingomonadales	Erythrobacteraceae	Altererythrobacter	Altererythrobacter insulae	1	0.111857
K00058	cellular organisms	Bacteria	Proteobacteria	Alphaproteobacteria	Parvularculales	Parvularculaceae	Amphiplicatus	Amphiplicatus metriothermophilus	1	0.111857
K00058	cellular organisms	Bacteria	Terrabacteria group	Firmicutes	Bacilli	Bacillales	Paenibacillaceae	Aneurinibacillus group	1	0.111857
K00058	cellular organisms	Bacteria	Terrabacteria group	Firmicutes	Bacilli	Bacillales	Bacillales incertae sedis	Bacillales Family XII. Incertae Sedis	1	0.111857
K00058	cellular organisms	Bacteria	Terrabacteria group	Firmicutes	Bacilli	Bacillales	Bacillaceae	Bacillus	1	0.111857
K00058	cellular organisms	Bacteria	Nitrospinae/Tectomicrobia group	Nitrospinae	Nitrospinia	Nitrospinales	Nitrospinaceae	Candidatus Nitromaritima	1	0.111857
K00058	cellular organisms	Bacteria	Nitrospinae/Tectomicrobia group	Nitrospinae	Nitrospinia	Nitrospinales	Nitrospinaceae	Candidatus Nitronauta	1	0.111857
K00058	cellular organisms	Bacteria	Acidobacteria	Acidobacteriia	Acidobacteriales	Acidobacteriaceae	Candidatus Sulfotelmatobacter	Candidatus Sulfotelmatobacter kueseliae	1	0.111857
K00058	cellular organisms	Bacteria	Proteobacteria	Gammaproteobacteria	Gammaproteobacteria incertae sedis	Candidatus Thioglobus	unclassified Candidatus Thioglobus	Candidatus Thioglobus sp. MED-G25	3	0.33557
K00058	cellular organisms	Bacteria	FCB group	Bacteroidetes/Chlorobi group	Bacteroidetes	Chitinophagia	Chitinophagales	Chitinophagaceae	1	0.111857
K00058	cellular organisms	Bacteria	Terrabacteria group	Firmicutes	Clostridia	Eubacteriales	Clostridiaceae	Clostridium	2	0.223714
K00058	cellular organisms	Bacteria	Proteobacteria	Gammaproteobacteria	Alteromonadales	Colwelliaceae	Colwellia	Colwellia psychrerythraea	1	0.111857
K00058	cellular organisms	Bacteria	Proteobacteria	Betaproteobacteria	Burkholderiales	Comamonadaceae	unclassified Comamonadaceae	Comamonadaceae bacterium	1	0.111857
K00058	cellular organisms	Bacteria	FCB group	Bacteroidetes/Chlorobi group	Bacteroidetes	Cytophagia	Cytophagales	Cyclobacteriaceae	1	0.111857
K00058	cellular organisms	Bacteria	Proteobacteria	Alphaproteobacteria	Rhodospirillales	Elioraeaceae	Elioraea	Elioraea thermophila	1	0.111857
K00058	cellular organisms	Bacteria	FCB group	Bacteroidetes/Chlorobi group	Bacteroidetes	Flavobacteriia	Flavobacteriales	Flavobacteriaceae	1	0.111857
K00058	cellular organisms	Archaea	Euryarchaeota	Stenosarchaea group	Halobacteria	Haloferacales	Halorubraceae	Halobaculum	1	0.111857
K00058	cellular organisms	Bacteria	Terrabacteria group	Firmicutes	Bacilli	Bacillales	Thermoactinomycetaceae	Kroppenstedtia	1	0.111857
K00058	cellular organisms	Bacteria	Terrabacteria group	Firmicutes	Bacilli	Bacillales	Listeriaceae	Listeria	1	0.111857
K00058	cellular organisms	Archaea	Euryarchaeota	Stenosarchaea group	Methanomicrobia	Methanosarcinales	Methanosarcinaceae	Methanococcoides	1	0.111857
K00058	cellular organisms	Archaea	Euryarchaeota	Methanopyri	Methanopyrales	Methanopyraceae	Methanopyrus	Methanopyrus kandleri	1	0.111857
K00058	cellular organisms	Archaea	Euryarchaeota	Stenosarchaea group	Methanomicrobia	Methanosarcinales	Methanosarcinaceae	Methanosarcina	1	0.111857
K00058	cellular organisms	Bacteria	Terrabacteria group	Actinobacteria	Actinomycetia	Corynebacteriales	Mycobacteriaceae	Mycolicibacterium	1	0.111857
K00058	cellular organisms	Bacteria	Terrabacteria group	Firmicutes	Bacilli	Bacillales	Bacillaceae	Neobacillus	1	0.111857
K00058	cellular organisms	Bacteria	Nitrospinae/Tectomicrobia group	Nitrospinae	Nitrospinia	Nitrospinales	Nitrospinaceae	Nitrospina	1	0.111857
K00058	cellular organisms	Bacteria	Terrabacteria group	Firmicutes	Bacilli	Bacillales	Paenibacillaceae	Paenibacillus	1	0.111857
K00058	cellular organisms	Bacteria	Proteobacteria	Alphaproteobacteria	Pelagibacterales	Pelagibacteraceae	unclassified Pelagibacteraceae	Pelagibacteraceae bacterium	1	0.111857
K00058	cellular organisms	Bacteria	PVC group	Planctomycetes	Planctomycetia	Planctomycetales	Planctomycetaceae	Planctomicrobium	1	0.111857
K00058	cellular organisms	Bacteria	Proteobacteria	Gammaproteobacteria	Pseudomonadales	Pseudomonadaceae	Pseudomonas	Pseudomonas psychrotolerans	1	0.111857
K00058	cellular organisms	Bacteria	Proteobacteria	Alphaproteobacteria	Rhodospirillales	Acetobacteraceae	Rhodovarius	Rhodovarius lipocyclicus	1	0.111857
K00058	cellular organisms	Bacteria	PVC group	Planctomycetes	Planctomycetia	Pirellulales	Pirellulaceae	Roseiconus	1	0.111857
K00058	cellular organisms	Bacteria	PVC group	Planctomycetes	Planctomycetia	Planctomycetales	Planctomycetaceae	Rubinisphaera	1	0.111857
K00058	cellular organisms	Bacteria	Proteobacteria	delta/epsilon subdivisions	Deltaproteobacteria	Deltaproteobacteria incertae sedis	SAR324 cluster	SAR324 cluster bacterium	3	0.33557
K00058	cellular organisms	Bacteria	Proteobacteria	Gammaproteobacteria	Cellvibrionales	Porticoccaceae	unclassified Porticoccaceae	SAR92 clade	2	0.223714
K00058	cellular organisms	Bacteria	Terrabacteria group	Firmicutes	Bacilli	Lactobacillales	Lactobacillaceae	Secundilactobacillus	1	0.111857
K00058	cellular organisms	Bacteria	Terrabacteria group	Firmicutes	Negativicutes	Selenomonadales	Selenomonadaceae	Selenomonas	2	0.223714
K00058	cellular organisms	Bacteria	FCB group	Bacteroidetes/Chlorobi group	Bacteroidetes	Sphingobacteriia	Sphingobacteriales	Sphingobacteriaceae	1	0.111857
K00058	cellular organisms	Bacteria	Spirochaetes	Spirochaetia	Spirochaetales	Spirochaetaceae	unclassified Spirochaetaceae	Spirochaetaceae bacterium	1	0.111857
K00058	cellular organisms	Bacteria	Terrabacteria group	Actinobacteria	Actinomycetia	Streptomycetales	Streptomycetaceae	Streptomyces	3	0.33557
K00058	cellular organisms	Bacteria	Terrabacteria group	Actinobacteria	Actinomycetia	Streptosporangiales	Streptosporangiaceae	Thermocatellispora	1	0.111857
K00058	cellular organisms	Bacteria	Terrabacteria group	Chloroflexi	Ktedonobacteria	Thermogemmatisporales	Thermogemmatisporaceae	Thermogemmatispora	1	0.111857
K00058	cellular organisms	Bacteria	Proteobacteria	Gammaproteobacteria	Pseudomonadales	Moraxellaceae	Acinetobacter	Unclass	1	0.111857
K00058	cellular organisms	Bacteria	Terrabacteria group	Firmicutes	Bacilli	Bacillales	Bacillaceae	Unclass	1	0.111857
K00058	cellular organisms	Bacteria	FCB group	Bacteroidetes/Chlorobi group	Bacteroidetes	unclassified Bacteroidetes	Bacteroidetes bacterium	Unclass	1	0.111857
K00058	cellular organisms	Bacteria	FCB group	Bacteroidetes/Chlorobi group	Bacteroidetes	unclassified Bacteroidetes	Bacteroidetes bacterium GWF2_41_31	Unclass	1	0.111857
K00058	cellular organisms	Archaea	TACK group	Thaumarchaeota	Thaumarchaeota incertae sedis	Candidatus Nitrosotenuis	Candidatus Nitrosotenuis uzonensis	Unclass	1	0.111857
K00058	cellular organisms	Archaea	Candidatus Thermoplasmatota	Candidatus Poseidoniia	Candidatus Poseidoniales	unclassified Candidatus Poseidoniales	Candidatus Poseidoniales archaeon	Unclass	7	0.782998
K00058	cellular organisms	Bacteria	Bacteria incertae sedis	Bacteria candidate phyla	Candidatus Rokubacteria	unclassified Candidatus Rokubacteria	Candidatus Rokubacteria bacterium	Unclass	2	0.223714
K00058	cellular organisms	Bacteria	Proteobacteria	Gammaproteobacteria	Enterobacterales	Enterobacteriaceae	Citrobacter	Unclass	1	0.111857
K00058	cellular organisms	Bacteria	Proteobacteria	Gammaproteobacteria	Alteromonadales	Colwelliaceae	Colwellia	Unclass	3	0.33557
K00058	cellular organisms	Bacteria	Terrabacteria group	Chloroflexi	Dehalococcoidia	unclassified Dehalococcoidia	Dehalococcoidia bacterium	Unclass	3	0.33557
K00058	cellular organisms	Bacteria	Proteobacteria	delta/epsilon subdivisions	Deltaproteobacteria	unclassified Deltaproteobacteria	Deltaproteobacteria bacterium	Unclass	1	0.111857
K00058	cellular organisms	Bacteria	Proteobacteria	Gammaproteobacteria	Alteromonadales	Alteromonadaceae	Marinobacter	Unclass	1	0.111857
K00058	cellular organisms	Bacteria	Nitrospinae/Tectomicrobia group	Nitrospinae	Nitrospinia	Nitrospinales	Nitrospinaceae	Unclass	1	0.111857
K00058	cellular organisms	Bacteria	Proteobacteria	Alphaproteobacteria	Rhodospirillales	unclassified Rhodospirillales	Rhodospirillales bacterium	Unclass	1	0.111857
K00058	cellular organisms	Bacteria	Terrabacteria group	Chloroflexi	Chloroflexi incertae sedis	SAR202 cluster	SAR202 cluster bacterium	Unclass	63	7.04698
K00058	cellular organisms	Bacteria	Terrabacteria group	Chloroflexi	Chloroflexi incertae sedis	SAR202 cluster	SAR202 cluster bacterium Ae2-Chloro-G3	Unclass	1	0.111857
K00058	cellular organisms	Bacteria	Terrabacteria group	Chloroflexi	Chloroflexi incertae sedis	SAR202 cluster	SAR202 cluster bacterium Casp-Chloro-G4	Unclass	2	0.223714
K00058	cellular organisms	Bacteria	Terrabacteria group	Chloroflexi	Chloroflexi incertae sedis	SAR202 cluster	SAR202 cluster bacterium Io17-Chloro-G1	Unclass	37	4.1387
K00058	cellular organisms	Bacteria	Terrabacteria group	Chloroflexi	Chloroflexi incertae sedis	SAR202 cluster	SAR202 cluster bacterium Io17-Chloro-G2	Unclass	3	0.33557
K00058	cellular organisms	Bacteria	Terrabacteria group	Chloroflexi	Chloroflexi incertae sedis	SAR202 cluster	SAR202 cluster bacterium Io17-Chloro-G3	Unclass	10	1.11857
K00058	cellular organisms	Bacteria	Terrabacteria group	Chloroflexi	Chloroflexi incertae sedis	SAR202 cluster	SAR202 cluster bacterium Io17-Chloro-G5	Unclass	4	0.447427
K00058	cellular organisms	Bacteria	Terrabacteria group	Chloroflexi	Chloroflexi incertae sedis	SAR202 cluster	SAR202 cluster bacterium Io17-Chloro-G6	Unclass	3	0.33557
K00058	cellular organisms	Bacteria	Proteobacteria	Gammaproteobacteria	Gammaproteobacteria incertae sedis	SAR86 cluster	SAR86 cluster bacterium	Unclass	1	0.111857
K00058	cellular organisms	Bacteria	Terrabacteria group	Firmicutes	Clostridia	Thermosediminibacterales	Thermosediminibacteraceae	Unclass	1	0.111857
K00058	cellular organisms	Bacteria	Proteobacteria	Alphaproteobacteria	unclassified Alphaproteobacteria	Alphaproteobacteria bacterium	Unclass	Unclass	1	0.111857
K00058	cellular organisms	Bacteria	Proteobacteria	Alphaproteobacteria	unclassified Alphaproteobacteria	Alphaproteobacteria bacterium MarineAlpha3_Bin4	Unclass	Unclass	5	0.559284
K00058	cellular organisms	Bacteria	Proteobacteria	Alphaproteobacteria	unclassified Alphaproteobacteria	Alphaproteobacteria bacterium MarineAlpha3_Bin6	Unclass	Unclass	2	0.223714
K00058	cellular organisms	Bacteria	Proteobacteria	Alphaproteobacteria	unclassified Alphaproteobacteria	Alphaproteobacteria bacterium MarineAlpha5_Bin9	Unclass	Unclass	1	0.111857
K00058	cellular organisms	Bacteria	Proteobacteria	Alphaproteobacteria	unclassified Alphaproteobacteria	Alphaproteobacteria bacterium MarineAlpha9_Bin7	Unclass	Unclass	1	0.111857
K00058	cellular organisms	Bacteria	Terrabacteria group	Firmicutes	Bacilli	Bacillales	Unclass	Unclass	1	0.111857
K00058	cellular organisms	Bacteria	Proteobacteria	Betaproteobacteria	unclassified Betaproteobacteria	Betaproteobacteria bacterium RIFCSPLOWO2_02_FULL_67_26	Unclass	Unclass	1	0.111857
K00058	cellular organisms	Bacteria	Proteobacteria	Betaproteobacteria	Burkholderiales	Burkholderiaceae	Unclass	Unclass	2	0.223714
K00058	cellular organisms	Bacteria	FCB group	Candidatus Cloacimonetes	unclassified Candidatus Cloacimonetes	Candidatus Cloacimonetes bacterium 4572_55	Unclass	Unclass	1	0.111857
K00058	cellular organisms	Bacteria	Nitrospinae/Tectomicrobia group	Candidatus Tectomicrobia	Candidatus Entotheonella	Candidatus Entotheonella factor	Unclass	Unclass	1	0.111857
K00058	cellular organisms	Bacteria	Bacteria incertae sedis	Bacteria candidate phyla	Candidatus Handelsmanbacteria	Candidatus Handelsmanbacteria bacterium RIFCSPLOWO2_12_FULL_64_10	Unclass	Unclass	1	0.111857
K00058	cellular organisms	Bacteria	PVC group	Candidatus Omnitrophica	unclassified Candidatus Omnitrophica	Candidatus Omnitrophica bacterium	Unclass	Unclass	1	0.111857
K00058	cellular organisms	Bacteria	Bacteria incertae sedis	Bacteria candidate phyla	Candidatus Poribacteria	Candidatus Poribacteria bacterium	Unclass	Unclass	3	0.33557
K00058	cellular organisms	Archaea	TACK group	Candidatus Verstraetearchaeota	unclassified Candidatus Verstraetearchaeota	Candidatus Verstraetearchaeota archaeon	Unclass	Unclass	2	0.223714
K00058	cellular organisms	Bacteria	Terrabacteria group	Chloroflexi	unclassified Chloroflexi	Chloroflexi bacterium	Unclass	Unclass	12	1.34228
K00058	cellular organisms	Bacteria	Terrabacteria group	Chloroflexi	unclassified Chloroflexi	Chloroflexi bacterium ADurb.Bin344	Unclass	Unclass	1	0.111857
K00058	cellular organisms	Bacteria	Terrabacteria group	Chloroflexi	unclassified Chloroflexi	Chloroflexi bacterium HGW-Chloroflexi-2	Unclass	Unclass	1	0.111857
K00058	cellular organisms	Bacteria	Proteobacteria	Gammaproteobacteria	unclassified Gammaproteobacteria	Gammaproteobacteria bacterium	Unclass	Unclass	9	1.00671
K00058	cellular organisms	Bacteria	Proteobacteria	Gammaproteobacteria	unclassified Gammaproteobacteria	Gammaproteobacteria bacterium TMED95	Unclass	Unclass	1	0.111857
K00058	cellular organisms	Bacteria	Proteobacteria	Gammaproteobacteria	Oceanospirillales	Halomonadaceae	Unclass	Unclass	1	0.111857
K00058	cellular organisms	Bacteria	PVC group	Lentisphaerae	unclassified Lentisphaerae	Lentisphaerae bacterium GWF2_38_69	Unclass	Unclass	1	0.111857
K00058	cellular organisms	Bacteria	PVC group	Planctomycetes	unclassified Planctomycetes	Planctomycetes bacterium	Unclass	Unclass	3	0.33557
K00058	cellular organisms	Bacteria	Terrabacteria group	Chloroflexi	Chloroflexi incertae sedis	SAR202 cluster	Unclass	Unclass	12	1.34228
K00058	cellular organisms	Bacteria	Acidobacteria	unclassified Acidobacteria	Acidobacteria bacterium	Unclass	Unclass	Unclass	2	0.223714
K00058	cellular organisms	Bacteria	Terrabacteria group	Actinobacteria	Actinomycetia	Unclass	Unclass	Unclass	1	0.111857
K00058	cellular organisms	Bacteria	FCB group	Bacteroidetes/Chlorobi group	Bacteroidetes	Unclass	Unclass	Unclass	1	0.111857
K00058	cellular organisms	Bacteria	Nitrospinae/Tectomicrobia group	Candidatus Tectomicrobia	Candidatus Entotheonella	Unclass	Unclass	Unclass	2	0.223714
K00058	cellular organisms	Bacteria	FCB group	Candidatus Marinimicrobia	Candidatus Marinimicrobia bacterium	Unclass	Unclass	Unclass	3	0.33557
K00058	cellular organisms	Bacteria	FCB group	Candidatus Marinimicrobia	Candidatus Marinimicrobia bacterium PRS2	Unclass	Unclass	Unclass	1	0.111857
K00058	cellular organisms	Bacteria	Terrabacteria group	Actinobacteria	Coriobacteriia	Unclass	Unclass	Unclass	1	0.111857
K00058	cellular organisms	Bacteria	Elusimicrobia	unclassified Elusimicrobia	Elusimicrobia bacterium HGW-Elusimicrobia-1	Unclass	Unclass	Unclass	1	0.111857
K00058	cellular organisms	Archaea	TACK group	Thaumarchaeota	environmental samples	Unclass	Unclass	Unclass	3	0.33557
K00058	cellular organisms	Archaea	Euryarchaeota	unclassified Euryarchaeota	Euryarchaeota archaeon	Unclass	Unclass	Unclass	1	0.111857
K00058	cellular organisms	Archaea	Candidatus Thermoplasmatota	Thermoplasmata	Methanomassiliicoccales	Unclass	Unclass	Unclass	1	0.111857
K00058	cellular organisms	Archaea	TACK group	Thaumarchaeota	Nitrosopumilales	Unclass	Unclass	Unclass	3	0.33557
K00058	cellular organisms	Bacteria	Proteobacteria	unclassified Proteobacteria	Proteobacteria bacterium	Unclass	Unclass	Unclass	1	0.111857
K00058	cellular organisms	Bacteria	Proteobacteria	unclassified Proteobacteria	Proteobacteria bacterium TMED261	Unclass	Unclass	Unclass	1	0.111857
K00058	cellular organisms	Bacteria	Proteobacteria	Alphaproteobacteria	Unclass	Unclass	Unclass	Unclass	14	1.566
K00058	cellular organisms	Bacteria	Bacteria incertae sedis	Bacteria candidate phyla	Unclass	Unclass	Unclass	Unclass	2	0.223714
K00058	cellular organisms	Bacteria	unclassified Bacteria	bacterium ADurb.Bin132	Unclass	Unclass	Unclass	Unclass	1	0.111857
K00058	cellular organisms	Bacteria	unclassified Bacteria	bacterium TMED198	Unclass	Unclass	Unclass	Unclass	3	0.33557
K00058	cellular organisms	Bacteria	Terrabacteria group	Chloroflexi	Unclass	Unclass	Unclass	Unclass	18	2.01342
K00058	cellular organisms	Bacteria	Terrabacteria group	Firmicutes	Unclass	Unclass	Unclass	Unclass	1	0.111857
K00058	cellular organisms	Bacteria	Proteobacteria	Gammaproteobacteria	Unclass	Unclass	Unclass	Unclass	2	0.223714
K00058	cellular organisms	Archaea	TACK group	Thaumarchaeota	Unclass	Unclass	Unclass	Unclass	1	0.111857
K00058	cellular organisms	Bacteria	Proteobacteria	Unclass	Unclass	Unclass	Unclass	Unclass	9	1.00671
K00058	cellular organisms	Bacteria	PVC group	Unclass	Unclass	Unclass	Unclass	Unclass	1	0.111857
K00058	cellular organisms	Bacteria	Terrabacteria group	Unclass	Unclass	Unclass	Unclass	Unclass	5	0.559284
K00058	cellular organisms	Bacteria	Unclass	Unclass	Unclass	Unclass	Unclass	Unclass	61	6.82327
K00058	cellular organisms	Unclass	Unclass	Unclass	Unclass	Unclass	Unclass	Unclass	13	1.45414
K00058	Unclass	Unclass	Unclass	Unclass	Unclass	Unclass	Unclass	Unclass	451	50.4474
K00058	cellular organisms	Bacteria	Bacteria incertae sedis	Bacteria candidate phyla	Candidatus Rokubacteria	unclassified Candidatus Rokubacteria	Unclass	Unclass	1	0.111857
K00058	cellular organisms	Archaea	TACK group	Thaumarchaeota	environmental samples	uncultured marine thaumarchaeote KM3_56_D04	Unclass	Unclass	1	0.111857
K00058	cellular organisms	Archaea	TACK group	Thaumarchaeota	environmental samples	uncultured marine thaumarchaeote SAT1000_10_F12	Unclass	Unclass	1	0.111857
K00058	cellular organisms	Archaea	TACK group	Thaumarchaeota	environmental samples	uncultured marine thaumarchaeote SAT1000_13_G01	Unclass	Unclass	1	0.111857
K00058	cellular organisms	Bacteria	Proteobacteria	Acidithiobacillia	Acidithiobacillales	Acidithiobacillaceae	Acidithiobacillus	unclassified Acidithiobacillus	2	0.223714
K00058	cellular organisms	Bacteria	Proteobacteria	Betaproteobacteria	Burkholderiales	Alcaligenaceae	Bordetella	unclassified Bordetella	3	0.33557
K00058	cellular organisms	Bacteria	Proteobacteria	Alphaproteobacteria	Pelagibacterales	Pelagibacteraceae	Candidatus Pelagibacter	unclassified Candidatus Pelagibacter	3	0.33557
K00058	cellular organisms	Bacteria	Proteobacteria	Gammaproteobacteria	Alteromonadales	Colwelliaceae	Colwellia	unclassified Colwellia	1	0.111857
K00058	cellular organisms	Bacteria	FCB group	Bacteroidetes/Chlorobi group	Bacteroidetes	Flavobacteriia	Flavobacteriales	unclassified Flavobacteriales	1	0.111857
K00058	cellular organisms	Bacteria	Terrabacteria group	Firmicutes	Clostridia	Eubacteriales	Lachnospiraceae	unclassified Lachnospiraceae	1	0.111857
K00058	cellular organisms	Bacteria	Proteobacteria	Alphaproteobacteria	Hyphomicrobiales	Phyllobacteriaceae	Mesorhizobium	unclassified Mesorhizobium	2	0.223714
K00058	cellular organisms	Archaea	TACK group	Thaumarchaeota	Nitrosopumilales	Nitrosopumilaceae	Nitrosopumilus	unclassified Nitrosopumilus	1	0.111857
K00058	cellular organisms	Bacteria	PVC group	Planctomycetes	Planctomycetia	Planctomycetales	Planctomycetaceae	unclassified Planctomycetaceae	4	0.447427
K00058	cellular organisms	Bacteria	Proteobacteria	Alphaproteobacteria	Hyphomicrobiales	Hyphomicrobiaceae	Rhodoplanes	unclassified Rhodoplanes	1	0.111857
K00058	cellular organisms	Bacteria	Spirochaetes	Spirochaetia	Spirochaetales	Treponemataceae	Treponema	unclassified Treponema	1	0.111857
K00059	cellular organisms	Bacteria	Proteobacteria	Gammaproteobacteria	Salinisphaerales	Salinisphaeraceae	Abyssibacter	Abyssibacter profundi	1	0.0490196
K00059	cellular organisms	Bacteria	Terrabacteria group	Actinobacteria	Acidimicrobiia	Acidimicrobiales	unclassified Acidimicrobiales	Acidimicrobiales bacterium	1	0.0490196
K00059	cellular organisms	Bacteria	Terrabacteria group	Actinobacteria	Actinomycetia	Pseudonocardiales	Pseudonocardiaceae	Actinokineospora	1	0.0490196
K00059	cellular organisms	Bacteria	Terrabacteria group	Actinobacteria	Actinomycetia	Streptosporangiales	Thermomonosporaceae	Actinomadura	1	0.0490196
K00059	cellular organisms	Bacteria	Proteobacteria	Alphaproteobacteria	Rhodobacterales	Rhodobacteraceae	Albimonas	Albimonas donghaensis	1	0.0490196
K00059	cellular organisms	Bacteria	Terrabacteria group	Firmicutes	Bacilli	Bacillales	Alicyclobacillaceae	Alicyclobacillus	2	0.0980392
K00059	cellular organisms	Bacteria	Terrabacteria group	Firmicutes	Bacilli	Bacillales	Bacillaceae	Alkalibacillus	1	0.0490196
K00059	cellular organisms	Bacteria	Proteobacteria	Alphaproteobacteria	Pelagibacterales	Pelagibacteraceae	unclassified Pelagibacteraceae	alpha proteobacterium HIMB114	1	0.0490196
K00059	cellular organisms	Bacteria	Terrabacteria group	Actinobacteria	Actinomycetia	Pseudonocardiales	Pseudonocardiaceae	Amycolatopsis	1	0.0490196
K00059	cellular organisms	Bacteria	Terrabacteria group	Firmicutes	Negativicutes	Selenomonadales	Sporomusaceae	Anaerospora	1	0.0490196
K00059	cellular organisms	Bacteria	Terrabacteria group	Cyanobacteria/Melainabacteria group	Cyanobacteria	Oscillatoriophycideae	Chroococcales	Aphanothecaceae	1	0.0490196
K00059	cellular organisms	Bacteria	Proteobacteria	Betaproteobacteria	Burkholderiales	Burkholderiales genera incertae sedis	Aquabacterium	Aquabacterium pictum	1	0.0490196
K00059	cellular organisms	Bacteria	Terrabacteria group	Actinobacteria	Actinomycetia	Micrococcales	Micrococcaceae	Arthrobacter	1	0.0490196
K00059	cellular organisms	Bacteria	Proteobacteria	Gammaproteobacteria	Pseudomonadales	Pseudomonadaceae	Azotobacter group	Azotobacter	1	0.0490196
K00059	cellular organisms	Bacteria	Terrabacteria group	Firmicutes	Bacilli	Bacillales	Bacillaceae	Bacillus	4	0.196078
K00059	cellular organisms	Bacteria	Proteobacteria	Alphaproteobacteria	Hyphomicrobiales	Beijerinckiaceae	unclassified Beijerinckiaceae	Beijerinckiaceae bacterium	1	0.0490196
K00059	cellular organisms	Bacteria	PVC group	Planctomycetes	Planctomycetia	Pirellulales	Pirellulaceae	Blastopirellula	1	0.0490196
K00059	cellular organisms	Bacteria	Terrabacteria group	Actinobacteria	Actinomycetia	Micrococcales	Bogoriellaceae	Bogoriella	1	0.0490196
K00059	cellular organisms	Bacteria	Proteobacteria	Betaproteobacteria	Burkholderiales	Alcaligenaceae	Bordetella	Bordetella genomosp. 9	1	0.0490196
K00059	cellular organisms	Bacteria	Proteobacteria	Alphaproteobacteria	Hyphomicrobiales	Bradyrhizobiaceae	Bradyrhizobium	Bradyrhizobium icense	1	0.0490196
K00059	cellular organisms	Bacteria	Acidobacteria	Acidobacteriia	Acidobacteriales	Acidobacteriaceae	Bryocella	Bryocella elongata	1	0.0490196
K00059	cellular organisms	Bacteria	Terrabacteria group	Cyanobacteria/Melainabacteria group	Cyanobacteria	Nostocales	Calotrichaceae	Calothrix	1	0.0490196
K00059	cellular organisms	Bacteria	Nitrospinae/Tectomicrobia group	Nitrospinae	Nitrospinia	Nitrospinales	Nitrospinaceae	Candidatus Nitromaritima	2	0.0980392
K00059	cellular organisms	Bacteria	Proteobacteria	Gammaproteobacteria	Gammaproteobacteria incertae sedis	Candidatus Thioglobus	unclassified Candidatus Thioglobus	Candidatus Thioglobus sp. MED-G25	2	0.0980392
K00059	cellular organisms	Bacteria	FCB group	Bacteroidetes/Chlorobi group	Bacteroidetes	Chitinophagia	Chitinophagales	Chitinophagaceae	2	0.0980392
K00059	cellular organisms	Bacteria	Terrabacteria group	Firmicutes	Clostridia	Eubacteriales	Clostridiaceae	Clostridium	1	0.0490196
K00059	cellular organisms	Bacteria	Terrabacteria group	Actinobacteria	Actinomycetia	Micrococcales	Microbacteriaceae	Conyzicola	1	0.0490196
K00059	cellular organisms	Bacteria	Terrabacteria group	Firmicutes	Erysipelotrichia	Erysipelotrichales	Coprobacillaceae	Coprobacillus	2	0.0980392
K00059	cellular organisms	Bacteria	Terrabacteria group	Firmicutes	Bacilli	Bacillales	Bacillaceae	Cytobacillus	1	0.0490196
K00059	cellular organisms	Bacteria	FCB group	Bacteroidetes/Chlorobi group	Bacteroidetes	Cytophagia	Cytophagales	Cytophagaceae	2	0.0980392
K00059	cellular organisms	Bacteria	Proteobacteria	delta/epsilon subdivisions	Deltaproteobacteria	Desulfovibrionales	Desulfovibrionaceae	Desulfocurvus	1	0.0490196
K00059	cellular organisms	Bacteria	Proteobacteria	delta/epsilon subdivisions	Deltaproteobacteria	Desulfobacterales	Desulfobulbaceae	Desulfopila	1	0.0490196
K00059	cellular organisms	Bacteria	Proteobacteria	delta/epsilon subdivisions	Deltaproteobacteria	Desulfobacterales	Desulfobacteraceae	Desulfosarcina	1	0.0490196
K00059	cellular organisms	Bacteria	Terrabacteria group	Firmicutes	Clostridia	Eubacteriales	Peptococcaceae	Desulfosporosinus	1	0.0490196
K00059	cellular organisms	Bacteria	Nitrospirae	Thermodesulfovibrionia	Thermodesulfovibrionales	Dissulfurispiraceae	Dissulfurispira	Dissulfurispira thermophila	1	0.0490196
K00059	cellular organisms	Bacteria	Proteobacteria	Betaproteobacteria	Burkholderiales	Oxalobacteraceae	Duganella	Duganella ginsengisoli	1	0.0490196
K00059	cellular organisms	Bacteria	Proteobacteria	Alphaproteobacteria	Rhodospirillales	Rhodospirillaceae	Elstera	Elstera litoralis	1	0.0490196
K00059	cellular organisms	Bacteria	Proteobacteria	Alphaproteobacteria	Holosporales	Holosporaceae	unclassified Holosporaceae	endosymbiont of Acanthamoeba sp. UWC8	4	0.196078
K00059	cellular organisms	Bacteria	PVC group	Planctomycetes	Planctomycetia	Gemmatales	Gemmataceae	Fimbriiglobus	1	0.0490196
K00059	cellular organisms	Bacteria	FCB group	Bacteroidetes/Chlorobi group	Bacteroidetes	Flavobacteriia	Flavobacteriales	Flavobacteriaceae	7	0.343137
K00059	cellular organisms	Bacteria	Terrabacteria group	Actinobacteria	Actinomycetia	Frankiales	Frankiaceae	Frankia	1	0.0490196
K00059	cellular organisms	Bacteria	PVC group	Planctomycetes	Planctomycetia	Planctomycetales	Planctomycetaceae	Gimesia	3	0.147059
K00059	cellular organisms	Bacteria	Terrabacteria group	Actinobacteria	Actinomycetia	Glycomycetales	Glycomycetaceae	Glycomyces	1	0.0490196
K00059	cellular organisms	Bacteria	Terrabacteria group	Actinobacteria	Actinomycetia	Corynebacteriales	Gordoniaceae	Gordonia	1	0.0490196
K00059	cellular organisms	Bacteria	Terrabacteria group	Firmicutes	Clostridia	Halanaerobiales	Halanaerobiaceae	Halanaerobium	1	0.0490196
K00059	cellular organisms	Bacteria	Proteobacteria	Gammaproteobacteria	Cellvibrionales	Halieaceae	Halioglobus	Halioglobus maricola	1	0.0490196
K00059	cellular organisms	Archaea	Euryarchaeota	Stenosarchaea group	Halobacteria	Halobacteriales	unclassified Halobacteriales	Halobacteriales archaeon QH_7_65_31	1	0.0490196
K00059	cellular organisms	Bacteria	Terrabacteria group	Firmicutes	Clostridia	Eubacteriales	Clostridiaceae	Haloimpatiens	1	0.0490196
K00059	cellular organisms	Bacteria	Terrabacteria group	Firmicutes	Tissierellia	Tissierellales	Peptoniphilaceae	Helcococcus	1	0.0490196
K00059	cellular organisms	Bacteria	Proteobacteria	delta/epsilon subdivisions	Epsilonproteobacteria	Campylobacterales	Helicobacteraceae	Helicobacter	2	0.0980392
K00059	cellular organisms	Bacteria	Proteobacteria	Betaproteobacteria	Neisseriales	Chromobacteriaceae	Chromobacterium group	Iodobacter	1	0.0490196
K00059	cellular organisms	Bacteria	Terrabacteria group	Actinobacteria	Actinomycetia	Jiangellales	Jiangellaceae	Jiangella	1	0.0490196
K00059	cellular organisms	Bacteria	Terrabacteria group	Actinobacteria	Actinomycetia	Pseudonocardiales	Pseudonocardiaceae	Kibdelosporangium	1	0.0490196
K00059	cellular organisms	Bacteria	Terrabacteria group	Actinobacteria	Actinomycetia	Kineosporiales	Kineosporiaceae	Kineosporia	1	0.0490196
K00059	cellular organisms	Bacteria	Terrabacteria group	Firmicutes	Clostridia	Eubacteriales	Lachnospiraceae	Lachnoclostridium	1	0.0490196
K00059	cellular organisms	Bacteria	Proteobacteria	Betaproteobacteria	Burkholderiales	Oxalobacteraceae	Lacisediminimonas	Lacisediminimonas profundi	1	0.0490196
K00059	cellular organisms	Bacteria	Terrabacteria group	Cyanobacteria/Melainabacteria group	Cyanobacteria	Oscillatoriophycideae	Oscillatoriales	Microcoleaceae	2	0.0980392
K00059	cellular organisms	Bacteria	Proteobacteria	Alphaproteobacteria	Hyphomicrobiales	Methylobacteriaceae	Microvirga	Microvirga massiliensis	2	0.0980392
K00059	cellular organisms	Bacteria	Terrabacteria group	Actinobacteria	Actinomycetia	Corynebacteriales	Mycobacteriaceae	Mycolicibacterium	1	0.0490196
K00059	cellular organisms	Bacteria	Terrabacteria group	Actinobacteria	Nitriliruptoria	Nitriliruptorales	Nitriliruptoraceae	Nitriliruptor	1	0.0490196
K00059	cellular organisms	Bacteria	Nitrospinae/Tectomicrobia group	Nitrospinae	Nitrospinia	Nitrospinales	Nitrospinaceae	Nitrospina	1	0.0490196
K00059	cellular organisms	Bacteria	Terrabacteria group	Actinobacteria	Actinomycetia	Streptosporangiales	Streptosporangiaceae	Nonomuraea	1	0.0490196
K00059	cellular organisms	Bacteria	Proteobacteria	Alphaproteobacteria	Sphingomonadales	Sphingomonadaceae	Novosphingobium	Novosphingobium lentum	1	0.0490196
K00059	cellular organisms	Bacteria	Terrabacteria group	Firmicutes	Bacilli	Bacillales	Bacillaceae	Oceanobacillus	1	0.0490196
K00059	cellular organisms	Bacteria	Terrabacteria group	Firmicutes	Bacilli	Bacillales	Paenibacillaceae	Paenibacillus	7	0.343137
K00059	cellular organisms	Bacteria	Proteobacteria	Betaproteobacteria	Burkholderiales	Burkholderiaceae	Paraburkholderia	Paraburkholderia youngii	3	0.147059
K00059	cellular organisms	Bacteria	Proteobacteria	Alphaproteobacteria	Rhodobacterales	Rhodobacteraceae	Paracoccus	Paracoccus ravus	1	0.0490196
K00059	cellular organisms	Bacteria	Proteobacteria	Gammaproteobacteria	Enterobacterales	Morganellaceae	Photorhabdus	Photorhabdus heterorhabditis	1	0.0490196
K00059	cellular organisms	Bacteria	Terrabacteria group	Firmicutes	Bacilli	Bacillales	Thermoactinomycetaceae	Planifilum	1	0.0490196
K00059	cellular organisms	Bacteria	Proteobacteria	delta/epsilon subdivisions	Deltaproteobacteria	Myxococcales	Sorangiineae	Polyangiaceae	1	0.0490196
K00059	cellular organisms	Bacteria	Terrabacteria group	Actinobacteria	Actinomycetia	Pseudonocardiales	Pseudonocardiaceae	Pseudonocardia	2	0.0980392
K00059	cellular organisms	Bacteria	Proteobacteria	Alphaproteobacteria	Rhodobacterales	Rhodobacteraceae	Pseudooceanicola	Pseudooceanicola nanhaiensis	1	0.0490196
K00059	cellular organisms	Bacteria	Terrabacteria group	Firmicutes	Bacilli	Bacillales	Bacillaceae	Psychrobacillus	1	0.0490196
K00059	cellular organisms	Bacteria	Proteobacteria	Gammaproteobacteria	Pseudomonadales	Moraxellaceae	Psychrobacter	Psychrobacter nivimaris	1	0.0490196
K00059	cellular organisms	Bacteria	Terrabacteria group	Actinobacteria	Actinomycetia	Corynebacteriales	Nocardiaceae	Rhodococcus	2	0.0980392
K00059	cellular organisms	Bacteria	Proteobacteria	Alphaproteobacteria	Rhodospirillales	Rhodospirillaceae	unclassified Rhodospirillaceae	Rhodospirillaceae bacterium TMED8	1	0.0490196
K00059	cellular organisms	Bacteria	Terrabacteria group	Firmicutes	Clostridia	Eubacteriales	Oscillospiraceae	Ruminiclostridium	1	0.0490196
K00059	cellular organisms	Bacteria	Proteobacteria	delta/epsilon subdivisions	Deltaproteobacteria	Deltaproteobacteria incertae sedis	SAR324 cluster	SAR324 cluster bacterium	19	0.931373
K00059	cellular organisms	Bacteria	Terrabacteria group	Actinobacteria	Thermoleophilia	Solirubrobacterales	Solirubrobacteraceae	Solirubrobacter	1	0.0490196
K00059	cellular organisms	Bacteria	Terrabacteria group	Chloroflexi	Thermomicrobia	Sphaerobacteridae	Sphaerobacterales	Sphaerobacterineae	1	0.0490196
K00059	cellular organisms	Bacteria	FCB group	Bacteroidetes/Chlorobi group	Bacteroidetes	Sphingobacteriia	Sphingobacteriales	Sphingobacteriaceae	3	0.147059
K00059	cellular organisms	Bacteria	Proteobacteria	Alphaproteobacteria	Sphingomonadales	Sphingomonadaceae	Sphingobium	Sphingobium baderi	1	0.0490196
K00059	cellular organisms	Bacteria	Spirochaetes	Spirochaetia	Spirochaetales	Spirochaetaceae	unclassified Spirochaetaceae	Spirochaetaceae bacterium	1	0.0490196
K00059	cellular organisms	Bacteria	Terrabacteria group	Actinobacteria	Actinomycetia	Streptomycetales	Streptomycetaceae	Streptomyces	7	0.343137
K00059	cellular organisms	Bacteria	Terrabacteria group	Cyanobacteria/Melainabacteria group	Cyanobacteria	Synechococcales	Synechococcaceae	Synechococcus	2	0.0980392
K00059	cellular organisms	Bacteria	Terrabacteria group	Actinobacteria	Actinomycetia	Streptosporangiales	Streptosporangiaceae	Thermocatellispora	1	0.0490196
K00059	cellular organisms	Bacteria	Terrabacteria group	Actinobacteria	Actinomycetia	Corynebacteriales	Corynebacteriales incertae sedis	Tomitella	1	0.0490196
K00059	cellular organisms	Bacteria	Terrabacteria group	Firmicutes	Bacilli	Lactobacillales	Carnobacteriaceae	Trichococcus	1	0.0490196
K00059	cellular organisms	Bacteria	Bacteria incertae sedis	Bacteria candidate phyla	Candidatus Bipolaricaulota	unclassified Candidatus Bipolaricaulota	Acetothermia bacterium 64_32	Unclass	1	0.0490196
K00059	cellular organisms	Bacteria	Proteobacteria	Alphaproteobacteria	Hyphomicrobiales	Brucellaceae	Brucella/Ochrobactrum group	Unclass	1	0.0490196
K00059	cellular organisms	Bacteria	Bacteria incertae sedis	Bacteria candidate phyla	Patescibacteria group	Parcubacteria group	Candidatus Nealsonbacteria	Unclass	1	0.0490196
K00059	cellular organisms	Archaea	Candidatus Thermoplasmatota	Candidatus Poseidoniia	Candidatus Poseidoniales	unclassified Candidatus Poseidoniales	Candidatus Poseidoniales archaeon	Unclass	11	0.539216
K00059	cellular organisms	Bacteria	Bacteria incertae sedis	Bacteria candidate phyla	Candidatus Rokubacteria	unclassified Candidatus Rokubacteria	Candidatus Rokubacteria bacterium	Unclass	5	0.245098
K00059	cellular organisms	Bacteria	FCB group	Bacteroidetes/Chlorobi group	Chlorobi	unclassified Chlorobi	Chlorobi bacterium OLB5	Unclass	1	0.0490196
K00059	cellular organisms	Bacteria	Proteobacteria	delta/epsilon subdivisions	Deltaproteobacteria	Myxococcales	Cystobacterineae	Unclass	1	0.0490196
K00059	cellular organisms	Bacteria	Terrabacteria group	Chloroflexi	Dehalococcoidia	unclassified Dehalococcoidia	Dehalococcoidia bacterium	Unclass	44	2.15686
K00059	cellular organisms	Bacteria	Proteobacteria	delta/epsilon subdivisions	Deltaproteobacteria	unclassified Deltaproteobacteria	Deltaproteobacteria bacterium	Unclass	4	0.196078
K00059	cellular organisms	Bacteria	Proteobacteria	delta/epsilon subdivisions	Deltaproteobacteria	unclassified Deltaproteobacteria	Deltaproteobacteria bacterium RBG_13_52_11	Unclass	1	0.0490196
K00059	cellular organisms	Bacteria	Proteobacteria	delta/epsilon subdivisions	Deltaproteobacteria	unclassified Deltaproteobacteria	Deltaproteobacteria bacterium RIFCSPHIGHO2_02_FULL_60_17	Unclass	1	0.0490196
K00059	cellular organisms	Bacteria	Proteobacteria	delta/epsilon subdivisions	Deltaproteobacteria	unclassified Deltaproteobacteria	Deltaproteobacteria bacterium RIFCSPLOWO2_12_FULL_57_22	Unclass	1	0.0490196
K00059	cellular organisms	Bacteria	Proteobacteria	Gammaproteobacteria	Oceanospirillales	Halomonadaceae	Halomonas	Unclass	2	0.0980392
K00059	cellular organisms	Bacteria	Terrabacteria group	Firmicutes	Clostridia	Eubacteriales	Lachnospiraceae	Unclass	1	0.0490196
K00059	cellular organisms	Bacteria	Proteobacteria	Gammaproteobacteria	Alteromonadales	Alteromonadaceae	Marinobacter	Unclass	1	0.0490196
K00059	cellular organisms	Bacteria	Proteobacteria	Gammaproteobacteria	Alteromonadales	Moritellaceae	Moritella	Unclass	2	0.0980392
K00059	cellular organisms	Bacteria	Terrabacteria group	Actinobacteria	Actinomycetia	Corynebacteriales	Mycobacteriaceae	Unclass	2	0.0980392
K00059	cellular organisms	Bacteria	Terrabacteria group	Cyanobacteria/Melainabacteria group	Cyanobacteria	Nostocales	Nostocaceae	Unclass	1	0.0490196
K00059	cellular organisms	Bacteria	Proteobacteria	Alphaproteobacteria	Pelagibacterales	unclassified Pelagibacterales	Pelagibacterales bacterium	Unclass	1	0.0490196
K00059	cellular organisms	Bacteria	PVC group	Planctomycetes	Planctomycetia	Planctomycetales	Planctomycetaceae	Unclass	1	0.0490196
K00059	cellular organisms	Bacteria	Proteobacteria	Gammaproteobacteria	Pseudomonadales	Pseudomonadaceae	Pseudomonas	Unclass	1	0.0490196
K00059	cellular organisms	Bacteria	Terrabacteria group	Actinobacteria	Actinomycetia	Pseudonocardiales	Pseudonocardiaceae	Unclass	1	0.0490196
K00059	cellular organisms	Bacteria	Proteobacteria	Alphaproteobacteria	Rhodobacterales	Rhodobacteraceae	Pseudooceanicola	Unclass	1	0.0490196
K00059	cellular organisms	Bacteria	Proteobacteria	Gammaproteobacteria	Pseudomonadales	Moraxellaceae	Psychrobacter	Unclass	2	0.0980392
K00059	cellular organisms	Bacteria	Proteobacteria	Alphaproteobacteria	Hyphomicrobiales	unclassified Hyphomicrobiales	Rhizobiales bacterium TMED94	Unclass	2	0.0980392
K00059	cellular organisms	Bacteria	Proteobacteria	Alphaproteobacteria	Rhodospirillales	unclassified Rhodospirillales	Rhodospirillales bacterium RIFCSPLOWO2_12_FULL_67_15	Unclass	1	0.0490196
K00059	cellular organisms	Bacteria	Terrabacteria group	Chloroflexi	Chloroflexi incertae sedis	SAR202 cluster	SAR202 cluster bacterium	Unclass	46	2.2549
K00059	cellular organisms	Bacteria	Terrabacteria group	Chloroflexi	Chloroflexi incertae sedis	SAR202 cluster	SAR202 cluster bacterium Ae2-Chloro-G1	Unclass	1	0.0490196
K00059	cellular organisms	Bacteria	Terrabacteria group	Chloroflexi	Chloroflexi incertae sedis	SAR202 cluster	SAR202 cluster bacterium Ae2-Chloro-G3	Unclass	3	0.147059
K00059	cellular organisms	Bacteria	Terrabacteria group	Chloroflexi	Chloroflexi incertae sedis	SAR202 cluster	SAR202 cluster bacterium Casp-Chloro-G2	Unclass	7	0.343137
K00059	cellular organisms	Bacteria	Terrabacteria group	Chloroflexi	Chloroflexi incertae sedis	SAR202 cluster	SAR202 cluster bacterium Casp-Chloro-G3	Unclass	14	0.686275
K00059	cellular organisms	Bacteria	Terrabacteria group	Chloroflexi	Chloroflexi incertae sedis	SAR202 cluster	SAR202 cluster bacterium Casp-Chloro-G4	Unclass	1	0.0490196
K00059	cellular organisms	Bacteria	Terrabacteria group	Chloroflexi	Chloroflexi incertae sedis	SAR202 cluster	SAR202 cluster bacterium Io17-Chloro-G1	Unclass	13	0.637255
K00059	cellular organisms	Bacteria	Terrabacteria group	Chloroflexi	Chloroflexi incertae sedis	SAR202 cluster	SAR202 cluster bacterium Io17-Chloro-G2	Unclass	6	0.294118
K00059	cellular organisms	Bacteria	Terrabacteria group	Chloroflexi	Chloroflexi incertae sedis	SAR202 cluster	SAR202 cluster bacterium Io17-Chloro-G3	Unclass	7	0.343137
K00059	cellular organisms	Bacteria	Terrabacteria group	Chloroflexi	Chloroflexi incertae sedis	SAR202 cluster	SAR202 cluster bacterium Io17-Chloro-G4	Unclass	9	0.441176
K00059	cellular organisms	Bacteria	Terrabacteria group	Chloroflexi	Chloroflexi incertae sedis	SAR202 cluster	SAR202 cluster bacterium Io17-Chloro-G5	Unclass	43	2.10784
K00059	cellular organisms	Bacteria	Terrabacteria group	Chloroflexi	Chloroflexi incertae sedis	SAR202 cluster	SAR202 cluster bacterium Io17-Chloro-G6	Unclass	7	0.343137
K00059	cellular organisms	Bacteria	Terrabacteria group	Chloroflexi	Chloroflexi incertae sedis	SAR202 cluster	SAR202 cluster bacterium Io17-Chloro-G7	Unclass	2	0.0980392
K00059	cellular organisms	Bacteria	Terrabacteria group	Chloroflexi	Chloroflexi incertae sedis	SAR202 cluster	SAR202 cluster bacterium Io17-Chloro-G8	Unclass	8	0.392157
K00059	cellular organisms	Bacteria	Terrabacteria group	Chloroflexi	Chloroflexi incertae sedis	SAR202 cluster	SAR202 cluster bacterium Io17-Chloro-G9	Unclass	12	0.588235
K00059	cellular organisms	Bacteria	Terrabacteria group	Chloroflexi	Chloroflexi incertae sedis	SAR202 cluster	SAR202 cluster bacterium MP-SAtl-SRR3965592-G1	Unclass	10	0.490196
K00059	cellular organisms	Bacteria	Proteobacteria	delta/epsilon subdivisions	Deltaproteobacteria	Deltaproteobacteria incertae sedis	SAR324 cluster	Unclass	1	0.0490196
K00059	cellular organisms	Bacteria	Proteobacteria	delta/epsilon subdivisions	Deltaproteobacteria	Myxococcales	Sorangiineae	Unclass	1	0.0490196
K00059	cellular organisms	Bacteria	Terrabacteria group	Actinobacteria	Actinomycetia	Streptomycetales	Streptomycetaceae	Unclass	1	0.0490196
K00059	cellular organisms	Bacteria	Terrabacteria group	Actinobacteria	Actinomycetia	Streptosporangiales	Streptosporangiaceae	Unclass	1	0.0490196
K00059	cellular organisms	Bacteria	Proteobacteria	Alphaproteobacteria	Rhodospirillales	Thalassobaculaceae	Thalassobaculum	Unclass	1	0.0490196
K00059	cellular organisms	Bacteria	Thermodesulfobacteria	Thermodesulfobacteria	Thermodesulfobacteriales	Thermodesulfobacteriaceae	Thermodesulfatator	Unclass	1	0.0490196
K00059	cellular organisms	Archaea	TACK group	Crenarchaeota	Thermoprotei	unclassified Thermoprotei	Thermoprotei archaeon	Unclass	1	0.0490196
K00059	cellular organisms	Bacteria	Proteobacteria	Alphaproteobacteria	unclassified Alphaproteobacteria	Alphaproteobacteria bacterium MarineAlpha1_Bin1	Unclass	Unclass	1	0.0490196
K00059	cellular organisms	Bacteria	Proteobacteria	Alphaproteobacteria	unclassified Alphaproteobacteria	Alphaproteobacteria bacterium MarineAlpha10_Bin1	Unclass	Unclass	1	0.0490196
K00059	cellular organisms	Bacteria	Proteobacteria	Alphaproteobacteria	unclassified Alphaproteobacteria	Alphaproteobacteria bacterium MarineAlpha3_Bin6	Unclass	Unclass	4	0.196078
K00059	cellular organisms	Bacteria	Proteobacteria	Alphaproteobacteria	unclassified Alphaproteobacteria	Alphaproteobacteria bacterium MarineAlpha9_Bin7	Unclass	Unclass	3	0.147059
K00059	cellular organisms	Bacteria	Terrabacteria group	Firmicutes	Bacilli	Bacillales	Unclass	Unclass	5	0.245098
K00059	cellular organisms	Bacteria	Proteobacteria	Betaproteobacteria	unclassified Betaproteobacteria	Betaproteobacteria bacterium RIFCSPLOWO2_12_FULL_68_20	Unclass	Unclass	1	0.0490196
K00059	cellular organisms	Bacteria	Proteobacteria	Betaproteobacteria	Burkholderiales	Burkholderiaceae	Unclass	Unclass	1	0.0490196
K00059	cellular organisms	Bacteria	Nitrospinae/Tectomicrobia group	Candidatus Tectomicrobia	Candidatus Entotheonella	Candidatus Entotheonella serta	Unclass	Unclass	1	0.0490196
K00059	cellular organisms	Bacteria	Bacteria incertae sedis	Bacteria candidate phyla	Candidatus Handelsmanbacteria	Candidatus Handelsmanbacteria bacterium RIFCSPLOWO2_12_FULL_64_10	Unclass	Unclass	2	0.0980392
K00059	cellular organisms	Bacteria	Bacteria incertae sedis	Bacteria candidate phyla	Candidatus Poribacteria	Candidatus Poribacteria bacterium	Unclass	Unclass	5	0.245098
K00059	cellular organisms	Bacteria	Terrabacteria group	Chloroflexi	unclassified Chloroflexi	Chloroflexi bacterium	Unclass	Unclass	30	1.47059
K00059	cellular organisms	Bacteria	Terrabacteria group	Chloroflexi	unclassified Chloroflexi	Chloroflexi bacterium HGW-Chloroflexi-9	Unclass	Unclass	3	0.147059
K00059	cellular organisms	Bacteria	Terrabacteria group	Chloroflexi	unclassified Chloroflexi	Chloroflexi bacterium RBG_16_60_22	Unclass	Unclass	1	0.0490196
K00059	cellular organisms	Bacteria	Proteobacteria	Gammaproteobacteria	Alteromonadales	Colwelliaceae	Unclass	Unclass	3	0.147059
K00059	cellular organisms	Bacteria	Terrabacteria group	Actinobacteria	Coriobacteriia	Coriobacteriales	Unclass	Unclass	1	0.0490196
K00059	cellular organisms	Bacteria	Proteobacteria	Alphaproteobacteria	Hyphomicrobiales	Devosiaceae	Unclass	Unclass	1	0.0490196
K00059	cellular organisms	Bacteria	Proteobacteria	Gammaproteobacteria	unclassified Gammaproteobacteria	Gammaproteobacteria bacterium	Unclass	Unclass	18	0.882353
K00059	cellular organisms	Bacteria	Proteobacteria	Gammaproteobacteria	unclassified Gammaproteobacteria	Gammaproteobacteria bacterium RBG_16_66_13	Unclass	Unclass	1	0.0490196
K00059	cellular organisms	Bacteria	FCB group	Gemmatimonadetes	unclassified Gemmatimonadetes	Gemmatimonadetes bacterium	Unclass	Unclass	1	0.0490196
K00059	cellular organisms	Bacteria	Proteobacteria	delta/epsilon subdivisions	Deltaproteobacteria	Myxococcales	Unclass	Unclass	1	0.0490196
K00059	cellular organisms	Bacteria	Terrabacteria group	Cyanobacteria/Melainabacteria group	Cyanobacteria	Nostocales	Unclass	Unclass	1	0.0490196
K00059	cellular organisms	Bacteria	Proteobacteria	Alphaproteobacteria	Hyphomicrobiales	Phyllobacteriaceae	Unclass	Unclass	1	0.0490196
K00059	cellular organisms	Bacteria	PVC group	Planctomycetes	unclassified Planctomycetes	Planctomycetes bacterium	Unclass	Unclass	3	0.147059
K00059	cellular organisms	Bacteria	PVC group	Planctomycetes	unclassified Planctomycetes	Planctomycetes bacterium RBG_16_55_9	Unclass	Unclass	1	0.0490196
K00059	cellular organisms	Bacteria	Terrabacteria group	Chloroflexi	Chloroflexi incertae sedis	SAR202 cluster	Unclass	Unclass	26	1.27451
K00059	cellular organisms	Bacteria	Terrabacteria group	Actinobacteria	Actinomycetia	Unclass	Unclass	Unclass	6	0.294118
K00059	cellular organisms	Bacteria	FCB group	Bacteroidetes/Chlorobi group	Bacteroidetes	Unclass	Unclass	Unclass	2	0.0980392
K00059	cellular organisms	Bacteria	Proteobacteria	Betaproteobacteria	Burkholderiales	Unclass	Unclass	Unclass	1	0.0490196
K00059	cellular organisms	Bacteria	PVC group	Candidatus Abyssubacteria	Candidatus Abyssubacteria bacterium SURF_5	Unclass	Unclass	Unclass	1	0.0490196
K00059	cellular organisms	Bacteria	Nitrospinae/Tectomicrobia group	Candidatus Tectomicrobia	Candidatus Entotheonella	Unclass	Unclass	Unclass	1	0.0490196
K00059	cellular organisms	Bacteria	FCB group	Candidatus Marinimicrobia	Candidatus Marinimicrobia bacterium	Unclass	Unclass	Unclass	10	0.490196
K00059	cellular organisms	Archaea	Asgard group	Candidatus Thorarchaeota	Candidatus Thorarchaeota archaeon	Unclass	Unclass	Unclass	1	0.0490196
K00059	cellular organisms	Archaea	Euryarchaeota	unclassified Euryarchaeota	Euryarchaeota archaeon	Unclass	Unclass	Unclass	1	0.0490196
K00059	cellular organisms	Bacteria	Proteobacteria	Alphaproteobacteria	Hyphomicrobiales	Unclass	Unclass	Unclass	1	0.0490196
K00059	cellular organisms	Bacteria	Proteobacteria	unclassified Proteobacteria	Proteobacteria bacterium	Unclass	Unclass	Unclass	5	0.245098
K00059	cellular organisms	Bacteria	Proteobacteria	Alphaproteobacteria	Rhodobacterales	Unclass	Unclass	Unclass	2	0.0980392
K00059	cellular organisms	Bacteria	Proteobacteria	Alphaproteobacteria	Sphingomonadales	Unclass	Unclass	Unclass	1	0.0490196
K00059	cellular organisms	Bacteria	Terrabacteria group	unclassified Terrabacteria group	Terrabacteria group bacterium ANGP1	Unclass	Unclass	Unclass	2	0.0980392
K00059	cellular organisms	Bacteria	Proteobacteria	Alphaproteobacteria	Unclass	Unclass	Unclass	Unclass	10	0.490196
K00059	cellular organisms	Bacteria	unclassified Bacteria	bacterium	Unclass	Unclass	Unclass	Unclass	3	0.147059
K00059	cellular organisms	Bacteria	unclassified Bacteria	bacterium HR23	Unclass	Unclass	Unclass	Unclass	2	0.0980392
K00059	cellular organisms	Bacteria	unclassified Bacteria	bacterium HR29	Unclass	Unclass	Unclass	Unclass	4	0.196078
K00059	cellular organisms	Bacteria	unclassified Bacteria	bacterium TMED15	Unclass	Unclass	Unclass	Unclass	4	0.196078
K00059	cellular organisms	Bacteria	unclassified Bacteria	bacterium TMED46	Unclass	Unclass	Unclass	Unclass	1	0.0490196
K00059	cellular organisms	Bacteria	FCB group	Candidatus Marinimicrobia	Unclass	Unclass	Unclass	Unclass	2	0.0980392
K00059	cellular organisms	Bacteria	Terrabacteria group	Chloroflexi	Unclass	Unclass	Unclass	Unclass	127	6.22549
K00059	cellular organisms	Bacteria	Terrabacteria group	Firmicutes	Unclass	Unclass	Unclass	Unclass	3	0.147059
K00059	cellular organisms	Bacteria	Proteobacteria	Gammaproteobacteria	Unclass	Unclass	Unclass	Unclass	8	0.392157
K00059	cellular organisms	Bacteria	Nitrospinae/Tectomicrobia group	Nitrospinae	Unclass	Unclass	Unclass	Unclass	1	0.0490196
K00059	cellular organisms	Bacteria	PVC group	Planctomycetes	Unclass	Unclass	Unclass	Unclass	2	0.0980392
K00059	cellular organisms	Bacteria	Proteobacteria	Unclass	Unclass	Unclass	Unclass	Unclass	36	1.76471
K00059	cellular organisms	Bacteria	Terrabacteria group	Unclass	Unclass	Unclass	Unclass	Unclass	21	1.02941
K00059	cellular organisms	Bacteria	Unclass	Unclass	Unclass	Unclass	Unclass	Unclass	170	8.33333
K00059	cellular organisms	Unclass	Unclass	Unclass	Unclass	Unclass	Unclass	Unclass	10	0.490196
K00059	Unclass	Unclass	Unclass	Unclass	Unclass	Unclass	Unclass	Unclass	999	48.9706
K00059	cellular organisms	Bacteria	Nitrospirae	unclassified Nitrospirae	Unclass	Unclass	Unclass	Unclass	1	0.0490196
K00059	cellular organisms	Archaea	environmental samples	uncultured archaeon	Unclass	Unclass	Unclass	Unclass	1	0.0490196
K00059	cellular organisms	Bacteria	Proteobacteria	Alphaproteobacteria	unclassified Alphaproteobacteria	Unclass	Unclass	Unclass	3	0.147059
K00059	cellular organisms	Bacteria	Terrabacteria group	Chloroflexi	unclassified Chloroflexi	Unclass	Unclass	Unclass	1	0.0490196
K00059	cellular organisms	Archaea	Euryarchaeota	environmental samples	uncultured marine group II/III euryarchaeote SAT1000_07_H11	Unclass	Unclass	Unclass	1	0.0490196
K00059	cellular organisms	Bacteria	Proteobacteria	Gammaproteobacteria	Xanthomonadales	Unclass	Unclass	Unclass	1	0.0490196
K00059	cellular organisms	Bacteria	Bacteria incertae sedis	Bacteria candidate phyla	Candidatus Rokubacteria	unclassified Candidatus Rokubacteria	Unclass	Unclass	4	0.196078
K00059	cellular organisms	Bacteria	PVC group	Verrucomicrobia	unclassified Verrucomicrobia	Verrucomicrobia bacterium	Unclass	Unclass	1	0.0490196
K00059	cellular organisms	Bacteria	PVC group	Verrucomicrobia	unclassified Verrucomicrobia	Verrucomicrobia bacterium A1	Unclass	Unclass	1	0.0490196
K00059	cellular organisms	Bacteria	Proteobacteria	Gammaproteobacteria	Vibrionales	Vibrionaceae	Unclass	Unclass	1	0.0490196
K00059	cellular organisms	Bacteria	Proteobacteria	Gammaproteobacteria	Xanthomonadales	Xanthomonadaceae	Unclass	Unclass	1	0.0490196
K00059	cellular organisms	Bacteria	Proteobacteria	Zetaproteobacteria	unclassified Zetaproteobacteria	Zetaproteobacteria bacterium	Unclass	Unclass	2	0.0980392
K00059	cellular organisms	Bacteria	Proteobacteria	Gammaproteobacteria	Vibrionales	Vibrionaceae	Vibrio	Unclass	6	0.294118
K00059	cellular organisms	Bacteria	Proteobacteria	Acidithiobacillia	Acidithiobacillales	Acidithiobacillaceae	Acidithiobacillus	unclassified Acidithiobacillus	1	0.0490196
K00059	cellular organisms	Bacteria	Proteobacteria	Alphaproteobacteria	Hyphomicrobiales	Boseaceae	Bosea	unclassified Bosea	1	0.0490196
K00059	cellular organisms	Bacteria	Proteobacteria	Alphaproteobacteria	Pelagibacterales	Pelagibacteraceae	Candidatus Pelagibacter	unclassified Candidatus Pelagibacter	2	0.0980392
K00059	cellular organisms	Bacteria	Terrabacteria group	Firmicutes	Clostridia	Eubacteriales	Clostridiaceae	unclassified Clostridiaceae	2	0.0980392
K00059	cellular organisms	Bacteria	Proteobacteria	Betaproteobacteria	Burkholderiales	Burkholderiaceae	Cupriavidus	unclassified Cupriavidus	1	0.0490196
K00059	cellular organisms	Bacteria	Proteobacteria	Betaproteobacteria	Burkholderiales	Comamonadaceae	Curvibacter	unclassified Curvibacter	2	0.0980392
K00059	cellular organisms	Bacteria	FCB group	Bacteroidetes/Chlorobi group	Bacteroidetes	Flavobacteriia	Flavobacteriales	unclassified Flavobacteriales	1	0.0490196
K00059	cellular organisms	Bacteria	Proteobacteria	Gammaproteobacteria	Xanthomonadales	Rhodanobacteraceae	Luteibacter	unclassified Luteibacter	1	0.0490196
K00059	cellular organisms	Bacteria	Proteobacteria	Gammaproteobacteria	Oceanospirillales	Oceanospirillaceae	Marinomonas	unclassified Marinomonas	1	0.0490196
K00059	cellular organisms	Bacteria	Proteobacteria	Alphaproteobacteria	Sphingomonadales	Sphingomonadaceae	Novosphingobium	unclassified Novosphingobium	1	0.0490196
K00059	cellular organisms	Bacteria	PVC group	Planctomycetes	Planctomycetia	Planctomycetales	Planctomycetaceae	unclassified Planctomycetaceae	1	0.0490196
K00059	cellular organisms	Bacteria	Proteobacteria	Betaproteobacteria	Burkholderiales	Comamonadaceae	Polaromonas	unclassified Polaromonas	1	0.0490196
K00059	cellular organisms	Bacteria	Proteobacteria	Gammaproteobacteria	Alteromonadales	Pseudoalteromonadaceae	Pseudoalteromonas	unclassified Pseudoalteromonas	1	0.0490196
K00059	cellular organisms	Bacteria	Proteobacteria	Alphaproteobacteria	Rhodobacterales	Rhodobacteraceae	Pseudooceanicola	unclassified Pseudooceanicola	1	0.0490196
K00059	cellular organisms	Bacteria	PVC group	Verrucomicrobia	Opitutae	Puniceicoccales	Puniceicoccaceae	unclassified Puniceicoccaceae	1	0.0490196
K00059	cellular organisms	Bacteria	Proteobacteria	Alphaproteobacteria	Hyphomicrobiales	Parvibaculaceae	Rhodoligotrophos	unclassified Rhodoligotrophos	1	0.0490196
K00059	cellular organisms	Bacteria	Proteobacteria	Alphaproteobacteria	Sphingomonadales	Sphingomonadaceae	Sphingomonas	unclassified Sphingomonas	2	0.0980392
K00059	cellular organisms	Bacteria	Proteobacteria	Alphaproteobacteria	Sphingomonadales	Sphingomonadaceae	Sphingopyxis	unclassified Sphingopyxis	1	0.0490196
K00059	cellular organisms	Bacteria	Proteobacteria	Alphaproteobacteria	Rhodobacterales	Rhodobacteraceae	Thalassobium	unclassified Thalassobium	1	0.0490196
K00059	cellular organisms	Bacteria	Proteobacteria	Gammaproteobacteria	Thiotrichales	Thiotrichaceae	Thiothrix	unclassified Thiothrix	1	0.0490196
K00059	cellular organisms	Bacteria	Proteobacteria	Betaproteobacteria	Burkholderiales	Comamonadaceae	Variovorax	unclassified Variovorax	4	0.196078
K00111	cellular organisms	Bacteria	Proteobacteria	delta/epsilon subdivisions	Deltaproteobacteria	Desulfobacterales	Desulfobulbaceae	Desulfobulbus	1	2.77778
K00111	cellular organisms	Bacteria	Proteobacteria	delta/epsilon subdivisions	Deltaproteobacteria	Desulfovibrionales	Desulfovibrionaceae	Desulfovibrio	1	2.77778
K00111	cellular organisms	Bacteria	PVC group	Planctomycetes	Phycisphaerae	Phycisphaerales	Phycisphaeraceae	Phycisphaera	1	2.77778
K00111	cellular organisms	Bacteria	Proteobacteria	Betaproteobacteria	Rhodocyclales	Rhodocyclaceae	Propionivibrio	Propionivibrio dicarboxylicus	1	2.77778
K00111	cellular organisms	Bacteria	Proteobacteria	delta/epsilon subdivisions	Deltaproteobacteria	Deltaproteobacteria incertae sedis	SAR324 cluster	SAR324 cluster bacterium SCGC AAA001-C10	1	2.77778
K00111	cellular organisms	Bacteria	Proteobacteria	delta/epsilon subdivisions	Deltaproteobacteria	Deltaproteobacteria incertae sedis	SAR324 cluster	Unclass	4	11.1111
K00111	cellular organisms	Bacteria	Proteobacteria	unclassified Proteobacteria	Proteobacteria bacterium	Unclass	Unclass	Unclass	1	2.77778
K00111	cellular organisms	Bacteria	Proteobacteria	Unclass	Unclass	Unclass	Unclass	Unclass	4	11.1111
K00111	Unclass	Unclass	Unclass	Unclass	Unclass	Unclass	Unclass	Unclass	16	44.4444
K00111	cellular organisms	Bacteria	Terrabacteria group	Cyanobacteria/Melainabacteria group	Cyanobacteria	unclassified Cyanobacteria	Unclass	Unclass	1	2.77778
K00111	cellular organisms	Bacteria	Proteobacteria	delta/epsilon subdivisions	Deltaproteobacteria	Desulfobacterales	Desulfobulbaceae	unclassified Desulfobulbaceae	2	5.55556
K00111	cellular organisms	Bacteria	Proteobacteria	Gammaproteobacteria	Oceanospirillales	Oleiphilaceae	Oleiphilus	unclassified Oleiphilus	1	2.77778
K00111	cellular organisms	Bacteria	Proteobacteria	Gammaproteobacteria	Alteromonadales	Pseudoalteromonadaceae	Pseudoalteromonas	unclassified Pseudoalteromonas	2	5.55556
K00134	cellular organisms	Bacteria	Terrabacteria group	Firmicutes	Clostridia	Eubacteriales	Oscillospiraceae	Acetivibrio	1	0.107181
K00134	cellular organisms	Bacteria	Terrabacteria group	Actinobacteria	Actinomycetia	Micromonosporales	Micromonosporaceae	Actinoplanes	1	0.107181
K00134	cellular organisms	Bacteria	Terrabacteria group	Actinobacteria	Actinomycetia	Propionibacteriales	Actinopolymorphaceae	Actinopolymorpha	1	0.107181
K00134	cellular organisms	Bacteria	Terrabacteria group	Firmicutes	Tissierellia	Tissierellales	Tissierellaceae	Anaerosalibacter	1	0.107181
K00134	cellular organisms	Bacteria	Terrabacteria group	Firmicutes	Clostridia	Eubacteriales	Lachnospiraceae	Anaerotignum	1	0.107181
K00134	cellular organisms	Bacteria	Terrabacteria group	Firmicutes	Bacilli	Bacillales	Bacillaceae	Bacillus	2	0.214362
K00134	cellular organisms	Bacteria	Spirochaetes	Spirochaetia	Brachyspirales	Brachyspiraceae	Brachyspira	Brachyspira hampsonii	1	0.107181
K00134	cellular organisms	Bacteria	Proteobacteria	Alphaproteobacteria	Pelagibacterales	Pelagibacteraceae	Candidatus Pelagibacter	Candidatus Pelagibacter ubique	1	0.107181
K00134	cellular organisms	Bacteria	Proteobacteria	Gammaproteobacteria	Gammaproteobacteria incertae sedis	Candidatus Thioglobus	unclassified Candidatus Thioglobus	Candidatus Thioglobus sp. MED-G25	13	1.39335
K00134	cellular organisms	Bacteria	Proteobacteria	Gammaproteobacteria	Gammaproteobacteria incertae sedis	Candidatus Thioglobus	unclassified Candidatus Thioglobus	Candidatus Thioglobus sp. NP1	5	0.535906
K00134	cellular organisms	Bacteria	Proteobacteria	Gammaproteobacteria	Gammaproteobacteria incertae sedis	Candidatus Thioglobus	unclassified Candidatus Thioglobus	Candidatus Thioglobus sp. TMED218	4	0.428725
K00134	cellular organisms	Bacteria	Terrabacteria group	Cyanobacteria/Melainabacteria group	Cyanobacteria	Synechococcales	Chamaesiphonaceae	Chamaesiphon	1	0.107181
K00134	cellular organisms	Bacteria	Proteobacteria	Betaproteobacteria	Neisseriales	Chromobacteriaceae	Chromobacterium group	Chromobacterium	1	0.107181
K00134	cellular organisms	Bacteria	FCB group	Bacteroidetes/Chlorobi group	Bacteroidetes	Flavobacteriia	Flavobacteriales	Crocinitomicaceae	1	0.107181
K00134	cellular organisms	Bacteria	FCB group	Bacteroidetes/Chlorobi group	Bacteroidetes	Flavobacteriia	Flavobacteriales	Cryomorphaceae	1	0.107181
K00134	cellular organisms	Bacteria	FCB group	Bacteroidetes/Chlorobi group	Bacteroidetes	Cytophagia	Cytophagales	Cytophagaceae	1	0.107181
K00134	cellular organisms	Bacteria	Proteobacteria	delta/epsilon subdivisions	Deltaproteobacteria	Desulfobacterales	Desulfobacteraceae	Desulforegula	1	0.107181
K00134	cellular organisms	Bacteria	Terrabacteria group	Actinobacteria	Actinomycetia	Corynebacteriales	Dietziaceae	Dietzia	2	0.214362
K00134	cellular organisms	Bacteria	Proteobacteria	Gammaproteobacteria	Chromatiales	Ectothiorhodospiraceae	unclassified Ectothiorhodospiraceae	Ectothiorhodospiraceae bacterium 2226	1	0.107181
K00134	cellular organisms	Bacteria	Terrabacteria group	Firmicutes	Bacilli	Lactobacillales	Enterococcaceae	Enterococcus	1	0.107181
K00134	cellular organisms	Bacteria	Proteobacteria	Gammaproteobacteria	Enterobacterales	Enterobacteriaceae	Escherichia	Escherichia coli	1	0.107181
K00134	cellular organisms	Bacteria	FCB group	Bacteroidetes/Chlorobi group	Bacteroidetes	Flavobacteriia	Flavobacteriales	Flavobacteriaceae	4	0.428725
K00134	cellular organisms	Bacteria	Terrabacteria group	Cyanobacteria/Melainabacteria group	Cyanobacteria	Gloeobacteria	Gloeobacterales	Gloeobacteraceae	1	0.107181
K00134	cellular organisms	Bacteria	Proteobacteria	delta/epsilon subdivisions	Epsilonproteobacteria	Campylobacterales	Helicobacteraceae	Helicobacter	1	0.107181
K00134	cellular organisms	Bacteria	Terrabacteria group	Firmicutes	Bacilli	Bacillales	Bacillaceae	Hydrogenibacillus	1	0.107181
K00134	cellular organisms	Bacteria	Terrabacteria group	Actinobacteria	Actinomycetia	Pseudonocardiales	Pseudonocardiaceae	Kibdelosporangium	1	0.107181
K00134	cellular organisms	Bacteria	Terrabacteria group	Chloroflexi	Ktedonobacteria	Ktedonobacterales	unclassified Ktedonobacterales	Ktedonobacterales bacterium ID150040	2	0.214362
K00134	cellular organisms	Bacteria	PVC group	Planctomycetes	Planctomycetia	Pirellulales	Lacipirellulaceae	Lacipirellula	1	0.107181
K00134	cellular organisms	Bacteria	Terrabacteria group	Chloroflexi	Caldilineae	Caldilineales	Caldilineaceae	Litorilinea	1	0.107181
K00134	cellular organisms	Bacteria	Proteobacteria	Alphaproteobacteria	Rhodobacterales	Rhodobacteraceae	Mangrovicoccus	Mangrovicoccus ximenensis	1	0.107181
K00134	cellular organisms	Bacteria	Proteobacteria	Zetaproteobacteria	Mariprofundales	Mariprofundaceae	Mariprofundus	Mariprofundus ferrooxydans	1	0.107181
K00134	cellular organisms	Bacteria	Terrabacteria group	Firmicutes	Clostridia	Eubacteriales	Oscillospiraceae	Pseudoclostridium	2	0.214362
K00134	cellular organisms	Bacteria	Proteobacteria	Alphaproteobacteria	Rhodospirillales	Acetobacteraceae	Rhodovastum	Rhodovastum atsumiense	1	0.107181
K00134	cellular organisms	Bacteria	Proteobacteria	Alphaproteobacteria	Rhodobacterales	Rhodobacteraceae	Rhodovulum	Rhodovulum robiginosum	1	0.107181
K00134	cellular organisms	Bacteria	PVC group	Planctomycetes	Planctomycetia	Pirellulales	Pirellulaceae	Roseimaritima	2	0.214362
K00134	cellular organisms	Bacteria	Proteobacteria	delta/epsilon subdivisions	Deltaproteobacteria	Deltaproteobacteria incertae sedis	SAR324 cluster	SAR324 cluster bacterium	13	1.39335
K00134	cellular organisms	Bacteria	Proteobacteria	Gammaproteobacteria	Cellvibrionales	Porticoccaceae	unclassified Porticoccaceae	SAR92 clade	1	0.107181
K00134	cellular organisms	Bacteria	Terrabacteria group	Actinobacteria	Actinomycetia	Streptomycetales	Streptomycetaceae	Streptomyces	6	0.643087
K00134	cellular organisms	Bacteria	Proteobacteria	delta/epsilon subdivisions	Epsilonproteobacteria	Campylobacterales	Thiovulaceae	Sulfurimonas	1	0.107181
K00134	cellular organisms	Bacteria	Proteobacteria	delta/epsilon subdivisions	Deltaproteobacteria	Syntrophobacterales	Syntrophaceae	Syntrophus	2	0.214362
K00134	cellular organisms	Bacteria	Proteobacteria	Gammaproteobacteria	Alteromonadales	Colwelliaceae	Thalassomonas	Thalassomonas viridans	1	0.107181
K00134	cellular organisms	Bacteria	Proteobacteria	Gammaproteobacteria	Alteromonadales	Colwelliaceae	Thalassotalea	Thalassotalea agarivorans	1	0.107181
K00134	cellular organisms	Bacteria	Terrabacteria group	Actinobacteria	Actinomycetia	unclassified Actinomycetia	Actinobacteria bacterium	Unclass	1	0.107181
K00134	cellular organisms	Bacteria	Terrabacteria group	Actinobacteria	Actinomycetia	unclassified Actinomycetia	actinobacterium acAMD-5	Unclass	1	0.107181
K00134	cellular organisms	Bacteria	Terrabacteria group	Firmicutes	Bacilli	Bacillales	Bacillaceae	Unclass	2	0.214362
K00134	cellular organisms	Bacteria	Bacteria incertae sedis	Bacteria candidate phyla	Candidatus Peregrinibacteria	unclassified Candidatus Peregrinibacteria	Candidatus Peregrinibacteria bacterium CG10_big_fil_rev_8_21_14_0_10_42_8	Unclass	1	0.107181
K00134	cellular organisms	Bacteria	Terrabacteria group	Firmicutes	Clostridia	unclassified Clostridia	Clostridia bacterium BRH_c25	Unclass	1	0.107181
K00134	cellular organisms	Bacteria	Terrabacteria group	Chloroflexi	Dehalococcoidia	unclassified Dehalococcoidia	Dehalococcoidia bacterium	Unclass	2	0.214362
K00134	cellular organisms	Bacteria	Proteobacteria	delta/epsilon subdivisions	Deltaproteobacteria	unclassified Deltaproteobacteria	Deltaproteobacteria bacterium	Unclass	1	0.107181
K00134	cellular organisms	Bacteria	Fusobacteria	Fusobacteriia	Fusobacteriales	Leptotrichiaceae	Leptotrichia	Unclass	2	0.214362
K00134	cellular organisms	Bacteria	Terrabacteria group	Actinobacteria	Actinomycetia	Micromonosporales	Micromonosporaceae	Unclass	1	0.107181
K00134	cellular organisms	Bacteria	Proteobacteria	Gammaproteobacteria	Alteromonadales	Pseudoalteromonadaceae	Pseudoalteromonas	Unclass	4	0.428725
K00134	cellular organisms	Bacteria	Terrabacteria group	Chloroflexi	Chloroflexi incertae sedis	SAR202 cluster	SAR202 cluster bacterium	Unclass	10	1.07181
K00134	cellular organisms	Bacteria	Terrabacteria group	Chloroflexi	Chloroflexi incertae sedis	SAR202 cluster	SAR202 cluster bacterium Casp-Chloro-G2	Unclass	4	0.428725
K00134	cellular organisms	Bacteria	Terrabacteria group	Chloroflexi	Chloroflexi incertae sedis	SAR202 cluster	SAR202 cluster bacterium Casp-Chloro-G3	Unclass	17	1.82208
K00134	cellular organisms	Bacteria	Terrabacteria group	Chloroflexi	Chloroflexi incertae sedis	SAR202 cluster	SAR202 cluster bacterium Io17-Chloro-G3	Unclass	7	0.750268
K00134	cellular organisms	Bacteria	Terrabacteria group	Chloroflexi	Chloroflexi incertae sedis	SAR202 cluster	SAR202 cluster bacterium Io17-Chloro-G4	Unclass	9	0.96463
K00134	cellular organisms	Bacteria	Terrabacteria group	Chloroflexi	Chloroflexi incertae sedis	SAR202 cluster	SAR202 cluster bacterium Io17-Chloro-G5	Unclass	56	6.00214
K00134	cellular organisms	Bacteria	Terrabacteria group	Chloroflexi	Chloroflexi incertae sedis	SAR202 cluster	SAR202 cluster bacterium Io17-Chloro-G6	Unclass	8	0.857449
K00134	cellular organisms	Bacteria	Terrabacteria group	Chloroflexi	Chloroflexi incertae sedis	SAR202 cluster	SAR202 cluster bacterium Io17-Chloro-G8	Unclass	2	0.214362
K00134	cellular organisms	Bacteria	Terrabacteria group	Chloroflexi	Chloroflexi incertae sedis	SAR202 cluster	SAR202 cluster bacterium Io17-Chloro-G9	Unclass	2	0.214362
K00134	cellular organisms	Bacteria	Acidobacteria	Acidobacteriia	Acidobacteriales	Acidobacteriaceae	Unclass	Unclass	2	0.214362
K00134	cellular organisms	Bacteria	Proteobacteria	Betaproteobacteria	unclassified Betaproteobacteria	Betaproteobacteria bacterium	Unclass	Unclass	2	0.214362
K00134	cellular organisms	Bacteria	Bacteria incertae sedis	Bacteria candidate phyla	candidate division TA06	candidate division TA06 bacterium	Unclass	Unclass	1	0.107181
K00134	cellular organisms	Bacteria	Bacteria incertae sedis	Bacteria candidate phyla	Candidatus Poribacteria	Candidatus Poribacteria bacterium	Unclass	Unclass	2	0.214362
K00134	cellular organisms	Bacteria	FCB group	Candidatus Kryptonia	Candidatus Thermokryptus	Candidatus Thermokryptus mobilis	Unclass	Unclass	2	0.214362
K00134	cellular organisms	Bacteria	Terrabacteria group	Chloroflexi	unclassified Chloroflexi	Chloroflexi bacterium	Unclass	Unclass	8	0.857449
K00134	cellular organisms	Bacteria	Terrabacteria group	Chloroflexi	unclassified Chloroflexi	Chloroflexi bacterium RBG_16_64_32	Unclass	Unclass	1	0.107181
K00134	cellular organisms	Bacteria	Proteobacteria	Gammaproteobacteria	Chromatiales	Chromatiaceae	Unclass	Unclass	1	0.107181
K00134	cellular organisms	Bacteria	Terrabacteria group	Actinobacteria	Actinomycetia	Corynebacteriales	Unclass	Unclass	1	0.107181
K00134	cellular organisms	Bacteria	Proteobacteria	Gammaproteobacteria	Legionellales	Coxiellaceae	Unclass	Unclass	1	0.107181
K00134	cellular organisms	Bacteria	Proteobacteria	Gammaproteobacteria	unclassified Gammaproteobacteria	Gammaproteobacteria bacterium	Unclass	Unclass	6	0.643087
K00134	cellular organisms	Bacteria	Proteobacteria	Gammaproteobacteria	unclassified Gammaproteobacteria	Gammaproteobacteria bacterium TMED107	Unclass	Unclass	1	0.107181
K00134	cellular organisms	Bacteria	FCB group	Gemmatimonadetes	unclassified Gemmatimonadetes	Gemmatimonadetes bacterium	Unclass	Unclass	1	0.107181
K00134	cellular organisms	Bacteria	Terrabacteria group	Cyanobacteria/Melainabacteria group	Cyanobacteria	Nostocales	Unclass	Unclass	1	0.107181
K00134	cellular organisms	Bacteria	Terrabacteria group	Chloroflexi	Chloroflexi incertae sedis	SAR202 cluster	Unclass	Unclass	17	1.82208
K00134	cellular organisms	Bacteria	Acidobacteria	unclassified Acidobacteria	Acidobacteria bacterium	Unclass	Unclass	Unclass	2	0.214362
K00134	cellular organisms	Bacteria	Terrabacteria group	Actinobacteria	Actinomycetia	Unclass	Unclass	Unclass	5	0.535906
K00134	cellular organisms	Bacteria	Proteobacteria	Gammaproteobacteria	Alteromonadales	Unclass	Unclass	Unclass	1	0.107181
K00134	cellular organisms	Bacteria	FCB group	Bacteroidetes/Chlorobi group	Bacteroidetes	Unclass	Unclass	Unclass	1	0.107181
K00134	cellular organisms	Bacteria	FCB group	Candidatus Marinimicrobia	Candidatus Marinimicrobia bacterium	Unclass	Unclass	Unclass	3	0.321543
K00134	cellular organisms	Bacteria	Proteobacteria	delta/epsilon subdivisions	Deltaproteobacteria	Unclass	Unclass	Unclass	2	0.214362
K00134	cellular organisms	Bacteria	Proteobacteria	Betaproteobacteria	Nitrosomonadales	Unclass	Unclass	Unclass	1	0.107181
K00134	cellular organisms	Bacteria	Proteobacteria	unclassified Proteobacteria	Proteobacteria bacterium	Unclass	Unclass	Unclass	5	0.535906
K00134	cellular organisms	Bacteria	Terrabacteria group	Actinobacteria	Unclass	Unclass	Unclass	Unclass	1	0.107181
K00134	cellular organisms	Bacteria	Proteobacteria	Alphaproteobacteria	Unclass	Unclass	Unclass	Unclass	4	0.428725
K00134	cellular organisms	Bacteria	unclassified Bacteria	bacterium	Unclass	Unclass	Unclass	Unclass	2	0.214362
K00134	cellular organisms	Bacteria	unclassified Bacteria	bacterium TMED15	Unclass	Unclass	Unclass	Unclass	1	0.107181
K00134	cellular organisms	Bacteria	unclassified Bacteria	bacterium TMED190	Unclass	Unclass	Unclass	Unclass	1	0.107181
K00134	cellular organisms	Bacteria	Terrabacteria group	Chloroflexi	Unclass	Unclass	Unclass	Unclass	80	8.57449
K00134	cellular organisms	Bacteria	Proteobacteria	Gammaproteobacteria	Unclass	Unclass	Unclass	Unclass	5	0.535906
K00134	cellular organisms	Bacteria	PVC group	Planctomycetes	Unclass	Unclass	Unclass	Unclass	1	0.107181
K00134	cellular organisms	Bacteria	Proteobacteria	Unclass	Unclass	Unclass	Unclass	Unclass	14	1.50054
K00134	cellular organisms	Bacteria	Terrabacteria group	Unclass	Unclass	Unclass	Unclass	Unclass	8	0.857449
K00134	cellular organisms	Bacteria	Unclass	Unclass	Unclass	Unclass	Unclass	Unclass	46	4.93033
K00134	cellular organisms	Unclass	Unclass	Unclass	Unclass	Unclass	Unclass	Unclass	2	0.214362
K00134	Unclass	Unclass	Unclass	Unclass	Unclass	Unclass	Unclass	Unclass	456	48.8746
K00134	cellular organisms	Bacteria	unclassified Bacteria	Unclass	Unclass	Unclass	Unclass	Unclass	1	0.107181
K00134	cellular organisms	Bacteria	PVC group	Verrucomicrobia	Unclass	Unclass	Unclass	Unclass	2	0.214362
K00134	cellular organisms	Bacteria	PVC group	Candidatus Omnitrophica	unclassified Candidatus Omnitrophica	Unclass	Unclass	Unclass	1	0.107181
K00134	cellular organisms	Bacteria	Terrabacteria group	Chloroflexi	unclassified Chloroflexi	Unclass	Unclass	Unclass	3	0.321543
K00134	cellular organisms	Bacteria	Proteobacteria	Gammaproteobacteria	unclassified Gammaproteobacteria	Unclass	Unclass	Unclass	2	0.214362
K00134	cellular organisms	Bacteria	Nitrospinae/Tectomicrobia group	Nitrospinae	unclassified Nitrospinae	Unclass	Unclass	Unclass	1	0.107181
K00134	cellular organisms	Bacteria	Proteobacteria	Gammaproteobacteria	Vibrionales	Unclass	Unclass	Unclass	1	0.107181
K00134	cellular organisms	Bacteria	Proteobacteria	Gammaproteobacteria	Vibrionales	Vibrionaceae	Vibrio	Unclass	2	0.214362
[truncated: 6,840 more rows]

## Sheet: S3_relative_abnndance_species
Table S3c. Relative taxonomic abundance of microbial communities expressing
genes (presented here in form of KOs or KEGG identifiers) in Thiosulfate+DOM
[truncated: 8,309 more rows]

## Sheet: S4_relative_abnndance_species
Table S3d. Relative taxonomic abundance of microbial communities expressing
[truncated: 8,840 more rows]

[truncated: 3 more sheets: S5_relative_abnndance_species, S6_relative_abnndance_species, S7_relative_abnndance_species]
